# Supplementary material for: Dichloridobis(4-chloro­benz­yl)(4,4′-dimethyl-2,2′-bipyridine-κ2 N,N′)tin(IV)
Source: Acta Crystallogr Sect E Struct Rep Online. 2009 Nov 25;65(Pt 12):m1676. doi: 10.1107/S1600536809049381 (PMC2971954; doi:10.1107/S1600536809049381)
Supplement: Supplementary file 1 [file e-65-m1676-sup1.cif]

##############################################################################
###                                                                        ###
###        Electronic paper (Acta Crystallographica Section E)             ###
###                                                                        ###
##############################################################################
#                                                                            #
# This CIF contains the data in a paper accepted for publication in Acta     #
# Crystallographica Section E. It conforms to the requirements of Notes      #
# for Authors for Section E, and has been peer reviewed under the auspices   #
# of the IUCr Commission on Journals.                                        #
#                                                                            #
# Full details of the Crystallographic Information File format               #
# are given in the paper "The Crystallographic Information File (CIF):       #
# a New Standard Archive File for Crystallography" by S. R. Hall, F. H.      #
# Allen and I. D. Brown [Acta Cryst. (1991), A47, 655-685].                  #
#                                                                            #
# The current version of the core CIF dictionary is obtainable from          #
# ftp://ftp.iucr.org/pub/cif_core.dic. The current version number is 2.4.    #
#                                                                            #
# Software is freely available for graphical display of the structure(s) in  #
# this CIF.  For information consult the CIF home page http://www.iucr.org/  #
# cif/home.html                                                              #
#                                                                            #
# This file may be used for bona fide research purposes within the           #
# scientific community so long as proper attribution is given to the journal # 
# article from which it was obtained.                                        #
#                                                                            #
##############################################################################
                                             
data_global
_audit_creation_method     SHELXL-97
_journal_date_recd_electronic     2009-11-18
_journal_date_accepted     2009-11-18
_journal_name_full     'Acta Crystallographica, Section E'
_journal_year     2009
_journal_volume     65
_journal_issue     12
_journal_page_first     m1676
_journal_page_last     m1676
_journal_paper_category     QM
_journal_coeditor_code     XU2682
_publ_contact_author
;
     Dr. Seik Weng Ng
     Department of Chemistry
     University of Malaya
     50603 Kuala Lumpur
     Malaysia
;
_publ_contact_author_email     seikweng@um.edu.my
_publ_contact_author_fax     '03 7967 4193'
_publ_contact_author_phone     '03 7967 6778'
_publ_section_title
;\
Dichloridobis(4-chlorobenzyl)(4,4'-dimethyl-2,2'-bipyridine-\k^2^<i>N</i>,\
<i>N</i>')tin(IV)
;
loop_
    _publ_author_name
    _publ_author_address
    'Keng, Thy Chun'
;
     Department of Chemistry
     University of Malaya
     50603 Kuala Lumpur
     Malaysia
;
    'Lo, Kong Mun'
;
     Department of Chemistry
     University of Malaya
     50603 Kuala Lumpur
     Malaysia
;
    'Ng, Seik Weng'
;
     Department of Chemistry
     University of Malaya
     50603 Kuala Lumpur
     Malaysia
;
_publ_section_synopsis     .
data_I
_audit_creation_method     SHELXL-97
_chemical_name_systematic
;
Dichloridobis(4-chlorobenzyl)(4,4'-dimethyl-2,2'-bipyridine-
\k^2^<i>N</i>,<i>N</i>')tin(IV)
;
_chemical_name_common     ?
_chemical_formula_moiety     'C26 H24 Cl4 N2 Sn'
_chemical_formula_sum     'C26 H24 Cl4 N2 Sn'
_chemical_formula_iupac     '[Sn (C7 H6 Cl)2 Cl2 (C12 H12 N2)]'
_chemical_formula_weight     624.96
_chemical_melting_point     ?
_symmetry_cell_setting     Monoclinic
_symmetry_space_group_name_H-M     'P 21/n'
_symmetry_space_group_name_Hall     '-P 2yn'
loop_
    _symmetry_equiv_pos_as_xyz
    'x, y, z'
    'x+1/2, -y+1/2, z+1/2'
    '-x, -y, -z'
    '-x-1/2, y-1/2, -z-1/2'
_cell_length_a     11.4035(6)
_cell_length_b     14.6804(8)
_cell_length_c     16.9270(9)
_cell_angle_alpha     90.00
_cell_angle_beta     101.9182(9)
_cell_angle_gamma     90.00
_cell_volume     2772.6(3)
_cell_formula_units_Z     4
_cell_measurement_reflns_used     6177
_cell_measurement_theta_min     2.4
_cell_measurement_theta_max     28.3
_cell_measurement_temperature     293(2)
_exptl_crystal_description     Block
_exptl_crystal_colour     'pale yellow'
_exptl_crystal_size_max     0.30
_exptl_crystal_size_mid     0.28
_exptl_crystal_size_min     0.20
_exptl_crystal_density_diffrn     1.497
_exptl_crystal_density_meas     ?
_exptl_crystal_density_method     'not measured'
_exptl_crystal_F_000     1248
_exptl_absorpt_coefficient_mu     1.324
_exptl_absorpt_correction_type     Multi-scan
_exptl_absorpt_process_details     '(SADABS; Sheldrick, 1996)'
_exptl_absorpt_correction_T_min     0.6922
_exptl_absorpt_correction_T_max     0.7777
_diffrn_ambient_temperature     293(2)
_diffrn_radiation_type     MoK\a
_diffrn_radiation_wavelength     0.71073
_diffrn_radiation_source     'fine-focus sealed tube'
_diffrn_radiation_monochromator     graphite
_diffrn_measurement_device_type     'Bruker SMART APEX diffractometer'
_diffrn_measurement_method     '\w scans'
_diffrn_detector_area_resol_mean     ?
_diffrn_reflns_number     15766
_diffrn_reflns_av_R_equivalents     0.0171
_diffrn_reflns_av_sigmaI/netI     0.0211
_diffrn_reflns_theta_min     1.85
_diffrn_reflns_theta_max     27.50
_diffrn_reflns_theta_full     27.50
_diffrn_measured_fraction_theta_max     0.986
_diffrn_measured_fraction_theta_full     0.986
_diffrn_reflns_limit_h_min     -14
_diffrn_reflns_limit_h_max     14
_diffrn_reflns_limit_k_min     -19
_diffrn_reflns_limit_k_max     18
_diffrn_reflns_limit_l_min     -21
_diffrn_reflns_limit_l_max     17
_diffrn_standards_number     0
_diffrn_standards_interval_count     0
_diffrn_standards_interval_time     0
_diffrn_standards_decay_%     0
_reflns_number_total     6263
_reflns_number_gt     4883
_reflns_threshold_expression     I>2\s(I)
_refine_ls_structure_factor_coef     Fsqd
_refine_ls_matrix_type     full
_refine_ls_R_factor_all     0.0440
_refine_ls_R_factor_gt     0.0309
_refine_ls_wR_factor_gt     0.0831
_refine_ls_wR_factor_ref     0.0946
_refine_ls_goodness_of_fit_ref     1.001
_refine_ls_restrained_S_all     1.001
_refine_ls_number_reflns     6263
_refine_ls_number_parameters     300
_refine_ls_number_restraints     0
_refine_ls_hydrogen_treatment     constr
_refine_ls_weighting_scheme     calc
_refine_ls_weighting_details
         'calc w=1/[\s^2^(Fo^2^)+(0.0523P)^2^+1.1119P] where P=(Fo^2^+2Fc^2^)/3'
_atom_sites_solution_hydrogens     geom
_atom_sites_solution_primary     direct
_atom_sites_solution_secondary     difmap
_refine_ls_shift/su_max     0.001
_refine_ls_shift/su_mean     0.000
_refine_diff_density_max     0.782
_refine_diff_density_min     -0.494
_refine_ls_extinction_method     none
_refine_ls_extinction_coef     ?
loop_
    _atom_type_symbol
    _atom_type_description
    _atom_type_scat_dispersion_real
    _atom_type_scat_dispersion_imag
    _atom_type_scat_source
    'C' 'C' 0.0033 0.0016
                         'International Tables Vol C Tables 4.2.6.8 and 6.1.1.4'
    'H' 'H' 0.0000 0.0000
                         'International Tables Vol C Tables 4.2.6.8 and 6.1.1.4'
    'N' 'N' 0.0061 0.0033
                         'International Tables Vol C Tables 4.2.6.8 and 6.1.1.4'
    'Cl' 'Cl' 0.1484 0.1585
                         'International Tables Vol C Tables 4.2.6.8 and 6.1.1.4'
    'Sn' 'Sn' -0.6537 1.4246
                         'International Tables Vol C Tables 4.2.6.8 and 6.1.1.4'
_computing_data_collection     'APEX2 (Bruker, 2008)'
_computing_cell_refinement     'SAINT (Bruker, 2008)'
_computing_data_reduction     'SAINT (Bruker, 2008)'
_computing_structure_solution     'SHELXS97 (Sheldrick, 2008)'
_computing_structure_refinement     'SHELXL97 (Sheldrick, 2008)'
_computing_molecular_graphics     'X-SEED (Barbour, 2001)'
_computing_publication_material     'publCIF (Westrip, 2009)'
loop_
    _atom_site_type_symbol
    _atom_site_label
    _atom_site_fract_x
    _atom_site_fract_y
    _atom_site_fract_z
    _atom_site_U_iso_or_equiv
    _atom_site_adp_type
    _atom_site_calc_flag
    _atom_site_refinement_flags
    _atom_site_occupancy
    _atom_site_disorder_assembly
    _atom_site_disorder_group
    Sn Sn1 0.278374(15) 0.231209(14) 0.536683(11) 0.05372(8) Uani d . 1 . .
    Cl Cl1 0.06174(7) 0.19394(9) 0.52457(7) 0.0993(3) Uani d . 1 . .
    Cl Cl2 0.28579(8) 0.31620(8) 0.40783(5) 0.0894(3) Uani d . 1 . .
    Cl Cl3 0.35723(13) -0.23372(9) 0.67467(9) 0.1119(4) Uani d . 1 . .
    Cl Cl4 0.68248(17) 0.53534(12) 0.79043(9) 0.1696(8) Uani d . 1 . .
    N N1 0.4862(2) 0.24492(17) 0.57811(15) 0.0558(5) Uani d . 1 . .
    N N2 0.34094(19) 0.16803(15) 0.66356(12) 0.0513(5) Uani d . 1 . .
    C C1 0.3049(3) 0.1063(2) 0.47620(17) 0.0686(8) Uani d . 1 . .
    H H1A 0.2382 0.0985 0.4309 0.082 Uiso calc R 1 . .
    H H1B 0.3768 0.1127 0.4545 0.082 Uiso calc R 1 . .
    C C2 0.3163(3) 0.0226(2) 0.52556(17) 0.0606(7) Uani d . 1 . .
    C C3 0.2208(3) -0.0357(2) 0.5251(2) 0.0721(8) Uani d . 1 . .
    H H3 0.1468 -0.0219 0.4926 0.087 Uiso calc R 1 . .
    C C4 0.2322(3) -0.1133(3) 0.5713(2) 0.0788(9) Uani d . 1 . .
    H H4 0.1670 -0.1518 0.5696 0.095 Uiso calc R 1 . .
    C C5 0.3412(3) -0.1333(2) 0.6199(2) 0.0726(8) Uani d . 1 . .
    C C6 0.4370(3) -0.0777(2) 0.62247(19) 0.0680(8) Uani d . 1 . .
    H H6 0.5105 -0.0920 0.6555 0.082 Uiso calc R 1 . .
    C C7 0.4249(3) -0.0004(2) 0.57607(18) 0.0639(7) Uani d . 1 . .
    H H7 0.4907 0.0377 0.5784 0.077 Uiso calc R 1 . .
    C C8 0.2463(3) 0.3566(2) 0.5963(2) 0.0728(8) Uani d . 1 . .
    H H8A 0.2064 0.3988 0.5553 0.087 Uiso calc R 1 . .
    H H8B 0.1911 0.3434 0.6313 0.087 Uiso calc R 1 . .
    C C9 0.3519(3) 0.4035(2) 0.64484(19) 0.0664(8) Uani d . 1 . .
    C C10 0.3852(3) 0.3904(2) 0.7278(2) 0.0735(8) Uani d . 1 . .
    H H10 0.3389 0.3529 0.7535 0.088 Uiso calc R 1 . .
    C C11 0.4853(4) 0.4318(3) 0.7727(2) 0.0858(11) Uani d . 1 . .
    H H11 0.5059 0.4230 0.8282 0.103 Uiso calc R 1 . .
    C C12 0.5538(4) 0.4856(3) 0.7352(2) 0.0943(12) Uani d . 1 . .
    C C13 0.5227(4) 0.5011(3) 0.6537(2) 0.0985(13) Uani d . 1 . .
    H H13 0.5691 0.5394 0.6288 0.118 Uiso calc R 1 . .
    C C14 0.4235(4) 0.4599(2) 0.6093(2) 0.0797(9) Uani d . 1 . .
    H H14 0.4035 0.4699 0.5539 0.096 Uiso calc R 1 . .
    C C15 0.5562(3) 0.2800(2) 0.5314(2) 0.0705(9) Uani d . 1 . .
    H H15 0.5227 0.2934 0.4778 0.085 Uiso calc R 1 . .
    C C16 0.6750(3) 0.2967(3) 0.5597(2) 0.0813(10) Uani d . 1 . .
    H H16 0.7213 0.3205 0.5254 0.098 Uiso calc R 1 . .
    C C17 0.7262(3) 0.2785(3) 0.6385(3) 0.0825(10) Uani d . 1 . .
    C C18 0.6537(3) 0.2412(2) 0.6866(2) 0.0689(8) Uani d . 1 . .
    H H18 0.6858 0.2277 0.7404 0.083 Uiso calc R 1 . .
    C C19 0.5348(2) 0.22410(18) 0.65515(16) 0.0516(6) Uani d . 1 . .
    C C20 0.8561(4) 0.2981(5) 0.6727(3) 0.139(2) Uani d . 1 . .
    H H20A 0.8984 0.3037 0.6295 0.209 Uiso calc R 1 . .
    H H20B 0.8899 0.2492 0.7077 0.209 Uiso calc R 1 . .
    H H20C 0.8629 0.3540 0.7028 0.209 Uiso calc R 1 . .
    C C21 0.4549(2) 0.17973(18) 0.70150(15) 0.0528(6) Uani d . 1 . .
    C C22 0.4934(3) 0.1484(2) 0.77971(18) 0.0733(9) Uani d . 1 . .
    H H22 0.5725 0.1579 0.8060 0.088 Uiso calc R 1 . .
    C C23 0.4162(4) 0.1035(3) 0.81914(19) 0.0831(10) Uani d . 1 . .
    C C24 0.3023(3) 0.0899(2) 0.7781(2) 0.0772(9) Uani d . 1 . .
    H H24 0.2483 0.0580 0.8019 0.093 Uiso calc R 1 . .
    C C25 0.2669(3) 0.1234(2) 0.70125(18) 0.0632(7) Uani d . 1 . .
    H H25 0.1879 0.1147 0.6744 0.076 Uiso calc R 1 . .
    C C26 0.4588(5) 0.0702(4) 0.9050(2) 0.138(2) Uani d . 1 . .
    H H26A 0.4559 0.0049 0.9060 0.206 Uiso calc R 1 . .
    H H26B 0.4079 0.0946 0.9385 0.206 Uiso calc R 1 . .
    H H26C 0.5397 0.0902 0.9249 0.206 Uiso calc R 1 . .
loop_
    _atom_site_aniso_label
    _atom_site_aniso_U_11
    _atom_site_aniso_U_22
    _atom_site_aniso_U_33
    _atom_site_aniso_U_12
    _atom_site_aniso_U_13
    _atom_site_aniso_U_23
    Sn1 0.04228(11) 0.06803(14) 0.04599(12) 0.00021(8) -0.00217(8) 0.00089(8)
    Cl1 0.0438(4) 0.1234(8) 0.1241(8) -0.0074(4) 0.0018(4) -0.0088(7)
    Cl2 0.0821(6) 0.1201(8) 0.0552(5) -0.0123(5) -0.0105(4) 0.0282(5)
    Cl3 0.1097(9) 0.1036(8) 0.1256(10) -0.0010(6) 0.0316(8) 0.0320(7)
    Cl4 0.2037(16) 0.1603(14) 0.1127(10) -0.1049(13) -0.0418(10) 0.0234(9)
    N1 0.0450(12) 0.0726(15) 0.0471(13) -0.0018(10) 0.0032(10) 0.0021(10)
    N2 0.0498(11) 0.0597(13) 0.0425(11) -0.0029(9) 0.0052(9) -0.0037(10)
    C1 0.0699(18) 0.087(2) 0.0462(15) 0.0005(16) 0.0043(13) -0.0122(15)
    C2 0.0583(15) 0.0721(19) 0.0503(15) 0.0011(13) 0.0084(12) -0.0151(13)
    C3 0.0534(17) 0.088(2) 0.0686(19) -0.0050(15) -0.0018(14) -0.0151(18)
    C4 0.0645(19) 0.085(2) 0.086(2) -0.0156(17) 0.0133(17) -0.012(2)
    C5 0.074(2) 0.076(2) 0.071(2) -0.0009(16) 0.0231(16) -0.0028(17)
    C6 0.0580(17) 0.082(2) 0.0625(18) 0.0071(15) 0.0097(14) -0.0047(16)
    C7 0.0520(15) 0.079(2) 0.0605(17) -0.0022(13) 0.0127(13) -0.0135(15)
    C8 0.0664(18) 0.072(2) 0.077(2) 0.0131(15) 0.0066(16) -0.0032(17)
    C9 0.078(2) 0.0556(16) 0.0646(18) 0.0083(14) 0.0125(15) -0.0035(14)
    C10 0.094(2) 0.0649(19) 0.0637(19) 0.0016(17) 0.0216(17) -0.0017(15)
    C11 0.123(3) 0.074(2) 0.0553(18) -0.008(2) 0.0051(19) 0.0007(16)
    C12 0.123(3) 0.076(2) 0.073(2) -0.032(2) -0.005(2) 0.0002(19)
    C13 0.133(4) 0.079(2) 0.079(2) -0.038(2) 0.012(2) 0.009(2)
    C14 0.104(3) 0.069(2) 0.0620(19) -0.0090(19) 0.0083(18) 0.0058(16)
    C15 0.0569(17) 0.100(3) 0.0549(17) -0.0075(15) 0.0106(14) 0.0061(16)
    C16 0.0580(18) 0.111(3) 0.079(2) -0.0180(18) 0.0228(17) -0.002(2)
    C17 0.0478(17) 0.110(3) 0.085(3) -0.0116(16) 0.0041(16) -0.013(2)
    C18 0.0496(16) 0.091(2) 0.0591(18) -0.0032(14) -0.0051(13) -0.0041(16)
    C19 0.0464(13) 0.0581(15) 0.0456(14) 0.0008(11) -0.0012(11) -0.0047(11)
    C20 0.054(2) 0.222(6) 0.133(4) -0.037(3) -0.001(2) -0.004(4)
    C21 0.0567(14) 0.0535(15) 0.0434(13) -0.0033(11) -0.0006(11) -0.0032(11)
    C22 0.080(2) 0.076(2) 0.0520(17) -0.0178(16) -0.0151(14) 0.0107(15)
    C23 0.112(3) 0.079(2) 0.0510(17) -0.026(2) -0.0015(18) 0.0113(16)
    C24 0.101(3) 0.074(2) 0.0589(18) -0.0274(18) 0.0211(18) -0.0006(16)
    C25 0.0643(17) 0.0681(18) 0.0575(17) -0.0124(14) 0.0131(13) -0.0064(14)
    C26 0.184(5) 0.145(5) 0.066(2) -0.062(4) -0.016(3) 0.040(3)
loop_
    _geom_bond_atom_site_label_1
    _geom_bond_atom_site_label_2
    _geom_bond_site_symmetry_2
    _geom_bond_distance
    _geom_bond_publ_flag
    Sn1 C1 . 2.151(3) ?
    Sn1 C8 . 2.166(3) ?
    Sn1 N2 . 2.313(2) ?
    Sn1 N1 . 2.337(2) ?
    Sn1 Cl1 . 2.4970(9) ?
    Sn1 Cl2 . 2.5293(8) ?
    Cl3 C5 . 1.731(4) ?
    Cl4 C12 . 1.730(4) ?
    N1 C19 . 1.343(4) ?
    N1 C15 . 1.337(4) ?
    N2 C25 . 1.331(4) ?
    N2 C21 . 1.336(3) ?
    C1 C2 . 1.476(5) ?
    C1 H1A . 0.9700 ?
    C1 H1B . 0.9700 ?
    C2 C3 . 1.384(4) ?
    C2 C7 . 1.394(4) ?
    C3 C4 . 1.372(5) ?
    C3 H3 . 0.9300 ?
    C4 C5 . 1.374(5) ?
    C4 H4 . 0.9300 ?
    C5 C6 . 1.358(5) ?
    C6 C7 . 1.371(5) ?
    C6 H6 . 0.9300 ?
    C7 H7 . 0.9300 ?
    C8 C9 . 1.480(5) ?
    C8 H8A . 0.9700 ?
    C8 H8B . 0.9700 ?
    C9 C10 . 1.391(5) ?
    C9 C14 . 1.385(5) ?
    C10 C11 . 1.375(5) ?
    C10 H10 . 0.9300 ?
    C11 C12 . 1.357(5) ?
    C11 H11 . 0.9300 ?
    C12 C13 . 1.371(5) ?
    C13 C14 . 1.363(5) ?
    C13 H13 . 0.9300 ?
    C14 H14 . 0.9300 ?
    C15 C16 . 1.363(5) ?
    C15 H15 . 0.9300 ?
    C16 C17 . 1.366(5) ?
    C16 H16 . 0.9300 ?
    C17 C18 . 1.388(5) ?
    C17 C20 . 1.502(5) ?
    C18 C19 . 1.374(4) ?
    C18 H18 . 0.9300 ?
    C19 C21 . 1.472(4) ?
    C20 H20A . 0.9600 ?
    C20 H20B . 0.9600 ?
    C20 H20C . 0.9600 ?
    C21 C22 . 1.384(4) ?
    C22 C23 . 1.378(5) ?
    C22 H22 . 0.9300 ?
    C23 C24 . 1.356(5) ?
    C23 C26 . 1.515(5) ?
    C24 C25 . 1.371(4) ?
    C24 H24 . 0.9300 ?
    C25 H25 . 0.9300 ?
    C26 H26A . 0.9600 ?
    C26 H26B . 0.9600 ?
    C26 H26C . 0.9600 ?
loop_
    _geom_angle_atom_site_label_1
    _geom_angle_atom_site_label_2
    _geom_angle_atom_site_label_3
    _geom_angle_site_symmetry_1
    _geom_angle_site_symmetry_3
    _geom_angle
    _geom_angle_publ_flag
    C1 Sn1 C8 . . 178.42(12) ?
    C1 Sn1 N2 . . 93.06(10) ?
    C8 Sn1 N2 . . 87.58(11) ?
    C1 Sn1 N1 . . 88.99(11) ?
    C8 Sn1 N1 . . 92.59(11) ?
    N2 Sn1 N1 . . 69.92(8) ?
    C1 Sn1 Cl1 . . 90.48(9) ?
    C8 Sn1 Cl1 . . 88.01(9) ?
    N2 Sn1 Cl1 . . 95.66(6) ?
    N1 Sn1 Cl1 . . 165.52(7) ?
    C1 Sn1 Cl2 . . 88.68(9) ?
    C8 Sn1 Cl2 . . 91.21(10) ?
    N2 Sn1 Cl2 . . 160.01(6) ?
    N1 Sn1 Cl2 . . 90.22(6) ?
    Cl1 Sn1 Cl2 . . 104.24(4) ?
    C19 N1 C15 . . 119.0(3) ?
    C19 N1 Sn1 . . 117.50(18) ?
    C15 N1 Sn1 . . 123.2(2) ?
    C25 N2 C21 . . 118.9(2) ?
    C25 N2 Sn1 . . 122.54(19) ?
    C21 N2 Sn1 . . 118.53(17) ?
    C2 C1 Sn1 . . 116.38(19) ?
    C2 C1 H1A . . 108.2 ?
    Sn1 C1 H1A . . 108.2 ?
    C2 C1 H1B . . 108.2 ?
    Sn1 C1 H1B . . 108.2 ?
    H1A C1 H1B . . 107.3 ?
    C3 C2 C7 . . 116.8(3) ?
    C3 C2 C1 . . 122.4(3) ?
    C7 C2 C1 . . 120.8(3) ?
    C4 C3 C2 . . 122.0(3) ?
    C4 C3 H3 . . 119.0 ?
    C2 C3 H3 . . 119.0 ?
    C3 C4 C5 . . 119.1(3) ?
    C3 C4 H4 . . 120.4 ?
    C5 C4 H4 . . 120.4 ?
    C6 C5 C4 . . 120.9(3) ?
    C6 C5 Cl3 . . 120.0(3) ?
    C4 C5 Cl3 . . 119.1(3) ?
    C5 C6 C7 . . 119.6(3) ?
    C5 C6 H6 . . 120.2 ?
    C7 C6 H6 . . 120.2 ?
    C6 C7 C2 . . 121.6(3) ?
    C6 C7 H7 . . 119.2 ?
    C2 C7 H7 . . 119.2 ?
    C9 C8 Sn1 . . 117.3(2) ?
    C9 C8 H8A . . 108.0 ?
    Sn1 C8 H8A . . 108.0 ?
    C9 C8 H8B . . 108.0 ?
    Sn1 C8 H8B . . 108.0 ?
    H8A C8 H8B . . 107.2 ?
    C10 C9 C14 . . 117.3(3) ?
    C10 C9 C8 . . 121.2(3) ?
    C14 C9 C8 . . 121.4(3) ?
    C11 C10 C9 . . 121.3(3) ?
    C11 C10 H10 . . 119.4 ?
    C9 C10 H10 . . 119.4 ?
    C12 C11 C10 . . 119.4(3) ?
    C12 C11 H11 . . 120.3 ?
    C10 C11 H11 . . 120.3 ?
    C11 C12 C13 . . 120.9(4) ?
    C11 C12 Cl4 . . 119.9(3) ?
    C13 C12 Cl4 . . 119.2(3) ?
    C14 C13 C12 . . 119.5(4) ?
    C14 C13 H13 . . 120.2 ?
    C12 C13 H13 . . 120.2 ?
    C13 C14 C9 . . 121.5(3) ?
    C13 C14 H14 . . 119.2 ?
    C9 C14 H14 . . 119.2 ?
    N1 C15 C16 . . 122.2(3) ?
    N1 C15 H15 . . 118.9 ?
    C16 C15 H15 . . 118.9 ?
    C15 C16 C17 . . 120.1(3) ?
    C15 C16 H16 . . 120.0 ?
    C17 C16 H16 . . 120.0 ?
    C16 C17 C18 . . 117.6(3) ?
    C16 C17 C20 . . 121.8(4) ?
    C18 C17 C20 . . 120.5(4) ?
    C19 C18 C17 . . 120.3(3) ?
    C19 C18 H18 . . 119.9 ?
    C17 C18 H18 . . 119.9 ?
    N1 C19 C18 . . 120.8(3) ?
    N1 C19 C21 . . 116.2(2) ?
    C18 C19 C21 . . 123.0(3) ?
    C17 C20 H20A . . 109.5 ?
    C17 C20 H20B . . 109.5 ?
    H20A C20 H20B . . 109.5 ?
    C17 C20 H20C . . 109.5 ?
    H20A C20 H20C . . 109.5 ?
    H20B C20 H20C . . 109.5 ?
    N2 C21 C22 . . 120.1(3) ?
    N2 C21 C19 . . 116.6(2) ?
    C22 C21 C19 . . 123.2(3) ?
    C23 C22 C21 . . 120.9(3) ?
    C23 C22 H22 . . 119.5 ?
    C21 C22 H22 . . 119.5 ?
    C24 C23 C22 . . 117.5(3) ?
    C24 C23 C26 . . 121.9(4) ?
    C22 C23 C26 . . 120.6(4) ?
    C23 C24 C25 . . 119.8(3) ?
    C23 C24 H24 . . 120.1 ?
    C25 C24 H24 . . 120.1 ?
    N2 C25 C24 . . 122.7(3) ?
    N2 C25 H25 . . 118.7 ?
    C24 C25 H25 . . 118.7 ?
    C23 C26 H26A . . 109.5 ?
    C23 C26 H26B . . 109.5 ?
    H26A C26 H26B . . 109.5 ?
    C23 C26 H26C . . 109.5 ?
    H26A C26 H26C . . 109.5 ?
    H26B C26 H26C . . 109.5 ?
loop_
    _geom_torsion_atom_site_label_1
    _geom_torsion_atom_site_label_2
    _geom_torsion_atom_site_label_3
    _geom_torsion_atom_site_label_4
    _geom_torsion_site_symmetry_1
    _geom_torsion_site_symmetry_2
    _geom_torsion_site_symmetry_3
    _geom_torsion_site_symmetry_4
    _geom_torsion
    _geom_torsion_publ_flag
    C1 Sn1 N1 C15 . . . . 82.9(3) ?
    N2 Sn1 N1 C15 . . . . 176.5(3) ?
    Cl1 Sn1 N1 C15 . . . . 170.9(2) ?
    Cl2 Sn1 N1 C15 . . . . -5.8(3) ?
    C1 Sn1 N1 C19 . . . . -103.4(2) ?
    C8 Sn1 N1 C19 . . . . 76.7(2) ?
    N2 Sn1 N1 C19 . . . . -9.79(19) ?
    Cl1 Sn1 N1 C19 . . . . -15.4(4) ?
    Cl2 Sn1 N1 C19 . . . . 167.9(2) ?
    C1 Sn1 N2 C25 . . . . -86.3(2) ?
    C8 Sn1 N2 C25 . . . . 92.2(2) ?
    N1 Sn1 N2 C25 . . . . -174.1(2) ?
    Cl1 Sn1 N2 C25 . . . . 4.5(2) ?
    Cl2 Sn1 N2 C25 . . . . 179.13(18) ?
    C1 Sn1 N2 C21 . . . . 96.2(2) ?
    C8 Sn1 N2 C21 . . . . -85.3(2) ?
    N1 Sn1 N2 C21 . . . . 8.36(19) ?
    Cl1 Sn1 N2 C21 . . . . -173.05(19) ?
    Cl2 Sn1 N2 C21 . . . . 1.6(3) ?
    C8 Sn1 C1 C2 . . . . -97(5) ?
    N2 Sn1 C1 C2 . . . . 16.6(2) ?
    N1 Sn1 C1 C2 . . . . 86.5(2) ?
    Cl1 Sn1 C1 C2 . . . . -79.0(2) ?
    Cl2 Sn1 C1 C2 . . . . 176.7(2) ?
    Sn1 C1 C2 C3 . . . . 97.9(3) ?
    Sn1 C1 C2 C7 . . . . -81.2(3) ?
    C7 C2 C3 C4 . . . . -0.8(5) ?
    C1 C2 C3 C4 . . . . -179.9(3) ?
    C2 C3 C4 C5 . . . . 0.6(5) ?
    C3 C4 C5 C6 . . . . -0.3(5) ?
    C3 C4 C5 Cl3 . . . . -177.1(3) ?
    C4 C5 C6 C7 . . . . 0.3(5) ?
    Cl3 C5 C6 C7 . . . . 177.0(2) ?
    C5 C6 C7 C2 . . . . -0.5(5) ?
    C3 C2 C7 C6 . . . . 0.7(4) ?
    C1 C2 C7 C6 . . . . 179.9(3) ?
    N2 Sn1 C8 C9 . . . . 65.4(3) ?
    N1 Sn1 C8 C9 . . . . -4.4(3) ?
    Cl1 Sn1 C8 C9 . . . . 161.1(3) ?
    Cl2 Sn1 C8 C9 . . . . -94.6(3) ?
    Sn1 C8 C9 C14 . . . . 82.1(4) ?
    Sn1 C8 C9 C10 . . . . -95.9(3) ?
    C14 C9 C10 C11 . . . . -0.1(5) ?
    C8 C9 C10 C11 . . . . 178.0(3) ?
    C9 C10 C11 C12 . . . . -0.8(6) ?
    C10 C11 C12 C13 . . . . 1.7(7) ?
    C10 C11 C12 Cl4 . . . . -178.0(3) ?
    C11 C12 C13 C14 . . . . -1.8(7) ?
    Cl4 C12 C13 C14 . . . . 178.0(4) ?
    C12 C13 C14 C9 . . . . 0.9(7) ?
    C10 C9 C14 C13 . . . . 0.0(6) ?
    C8 C9 C14 C13 . . . . -178.1(4) ?
    C19 N1 C15 C16 . . . . -1.1(5) ?
    Sn1 N1 C15 C16 . . . . 172.5(3) ?
    N1 C15 C16 C17 . . . . -0.7(6) ?
    C15 C16 C17 C18 . . . . 1.4(6) ?
    C15 C16 C17 C20 . . . . -178.4(4) ?
    C16 C17 C18 C19 . . . . -0.3(6) ?
    C20 C17 C18 C19 . . . . 179.5(4) ?
    C15 N1 C19 C18 . . . . 2.2(4) ?
    Sn1 N1 C19 C18 . . . . -171.8(2) ?
    C15 N1 C19 C21 . . . . -175.8(3) ?
    Sn1 N1 C19 C21 . . . . 10.3(3) ?
    C17 C18 C19 N1 . . . . -1.5(5) ?
    C17 C18 C19 C21 . . . . 176.3(3) ?
    C25 N2 C21 C22 . . . . -2.2(4) ?
    Sn1 N2 C21 C22 . . . . 175.5(2) ?
    C25 N2 C21 C19 . . . . 176.1(2) ?
    Sn1 N2 C21 C19 . . . . -6.3(3) ?
    N1 C19 C21 N2 . . . . -2.7(4) ?
    C18 C19 C21 N2 . . . . 179.4(3) ?
    N1 C19 C21 C22 . . . . 175.5(3) ?
    C18 C19 C21 C22 . . . . -2.4(5) ?
    N2 C21 C22 C23 . . . . 1.2(5) ?
    C19 C21 C22 C23 . . . . -176.9(3) ?
    C21 C22 C23 C24 . . . . 1.0(6) ?
    C21 C22 C23 C26 . . . . -179.4(4) ?
    C22 C23 C24 C25 . . . . -2.2(6) ?
    C26 C23 C24 C25 . . . . 178.2(4) ?
    C21 N2 C25 C24 . . . . 0.9(4) ?
    Sn1 N2 C25 C24 . . . . -176.6(2) ?
    C23 C24 C25 N2 . . . . 1.4(5) ?
