# Supplementary material for: Dichloridobis(4-chloro­benz­yl)(4,4′-dimethyl-2,2′-bipyridine-κ2 N,N′)tin(IV)
Source: Acta Crystallogr Sect E Struct Rep Online. 2009 Nov 25;65(Pt 12):m1676. doi: 10.1107/S1600536809049381 (PMC2971954; doi:10.1107/S1600536809049381)
Supplement: Supplementary file 2 [file e-65-m1676-Isup2.hkl]

# 
# h,k,l, Fc-squared, Fo-squared, sigma(Fo-squared) and status flag 
# 
data_I
_shelx_title '  P21/n' 
_shelx_refln_list_code          4 
_shelx_F_calc_maximum      274.06 
_exptl_crystal_F_000      1248.00 
_reflns_d_resolution_high  0.7696 
 
loop_ 
 _symmetry_equiv_pos_as_xyz 
 'x, y, z' 
 'x+1/2, -y+1/2, z+1/2' 
 '-x, -y, -z' 
 '-x-1/2, y-1/2, -z-1/2' 
 
_cell_length_a    11.4035 
_cell_length_b    14.6804 
_cell_length_c    16.9270 
_cell_angle_alpha  90.000 
_cell_angle_beta  101.918 
_cell_angle_gamma  90.000 
 
_shelx_F_squared_multiplier     1.000 
 
loop_ 
 _refln_index_h 
 _refln_index_k 
 _refln_index_l 
 _refln_F_squared_calc 
 _refln_F_squared_meas 
 _refln_F_squared_sigma 
 _refln_observed_status 
   2   0   0    41249.58    41519.78   2571.04 o 
   4   0   0    23545.14    25028.51    389.14 o 
   6   0   0     1364.14     1417.62     24.74 o 
   8   0   0      374.94      323.25     18.43 o 
  10   0   0      214.17      180.16     17.40 o 
  12   0   0      388.17      403.87     24.22 o 
  14   0   0      818.87      853.38     38.11 o 
   1   1   0      177.33      253.52      4.52 o 
   2   1   0     1796.45     2072.38     23.71 o 
   3   1   0        9.49       22.60      3.63 o 
   4   1   0    24680.81    25780.45    239.88 o 
   5   1   0        3.64       -4.50      5.62 o 
   6   1   0    10983.22    11045.05    102.37 o 
   7   1   0        4.34       19.63     14.72 o 
   8   1   0    10291.74    10332.30     97.84 o 
   9   1   0        6.55       -3.45      6.15 o 
  10   1   0     5495.77     5218.42     72.60 o 
  11   1   0       14.16       -0.26      7.85 o 
  12   1   0      301.42      289.15     15.25 o 
  13   1   0        1.56       -5.15      8.15 o 
  14   1   0      393.26      444.12     20.97 o 
   0   2   0    63374.09    54826.47   1061.43 o 
   1   2   0       15.61       25.25      1.70 o 
   2   2   0    27349.02    29914.52    292.34 o 
   3   2   0      341.87      388.33      6.75 o 
   4   2   0     7193.61     8127.43     75.43 o 
   5   2   0     1818.62     1700.17     23.65 o 
   6   2   0     1084.37     1046.07     14.54 o 
   7   2   0      275.59      347.87      8.44 o 
   8   2   0      279.16      313.80     10.14 o 
   9   2   0      103.11      113.17      9.44 o 
  10   2   0      120.69      114.78     10.17 o 
  11   2   0       13.34        9.00      7.18 o 
  12   2   0      523.60      532.69     19.33 o 
  13   2   0       49.32       34.99      9.51 o 
  14   2   0      460.63      525.57     30.82 o 
   1   3   0     4718.11     5046.59     41.82 o 
   2   3   0    16561.89    17121.36    162.29 o 
   3   3   0     1376.83     1464.40     14.61 o 
   4   3   0     2618.84     2638.55     27.76 o 
   5   3   0     2305.10     2296.85     34.48 o 
   6   3   0     4882.08     4651.02     56.49 o 
   7   3   0      420.62      444.61     11.40 o 
   8   3   0     5827.26     5851.47     59.20 o 
   9   3   0      640.81      655.99     18.94 o 
  10   3   0     2314.33     2223.93     39.37 o 
  11   3   0      170.18      152.92     11.74 o 
  12   3   0      317.45      313.99     15.78 o 
  13   3   0       38.63       31.88     10.33 o 
  14   3   0      169.40      172.84     15.19 o 
   0   4   0    41247.61    43891.72    499.02 o 
   1   4   0     9803.51    10150.20     82.56 o 
   2   4   0     3348.81     2931.02     36.86 o 
   3   4   0     1086.48     1334.73     15.94 o 
   4   4   0     5371.07     5351.28     51.98 o 
   5   4   0     2216.96     2241.42     25.49 o 
   6   4   0      414.75      516.24     13.88 o 
   7   4   0       51.74       45.25      4.65 o 
   8   4   0       17.12       16.29      4.23 o 
   9   4   0        2.85       -8.60      5.86 o 
  10   4   0       36.52       28.32     17.48 o 
  11   4   0      149.99      137.62     11.61 o 
  12   4   0      379.32      376.36     17.04 o 
  13   4   0      219.16      208.36     15.20 o 
  14   4   0      285.88      295.77     18.52 o 
   1   5   0      985.29     1056.70     10.48 o 
   2   5   0      265.52      295.72      6.53 o 
   3   5   0     1820.91     1793.66     20.63 o 
   4   5   0     3507.30     3775.66     38.89 o 
   5   5   0       90.85       95.04      4.92 o 
   6   5   0     5193.15     4963.91     50.80 o 
   7   5   0      579.60      586.24     12.23 o 
   8   5   0     3536.06     3488.31     39.53 o 
   9   5   0     1079.53     1043.80     17.97 o 
  10   5   0      907.18      872.36     22.96 o 
  11   5   0      269.52      270.56     15.19 o 
  12   5   0      200.73      182.87     13.76 o 
  13   5   0       78.77       64.39     11.33 o 
   0   6   0    10031.83     9588.61    110.08 o 
   1   6   0     3524.53     3550.02     31.56 o 
   2   6   0     4358.56     4481.86     34.67 o 
   3   6   0     1094.22     1072.34     14.58 o 
   4   6   0      810.75     1011.41     14.77 o 
   5   6   0     3278.14     2962.15     33.02 o 
   6   6   0      105.12      108.35      5.12 o 
   7   6   0      131.68      128.85     10.78 o 
   8   6   0      608.90      582.65     16.08 o 
   9   6   0        9.32       -2.73      4.60 o 
  10   6   0       53.23       47.40     13.18 o 
  11   6   0       23.60       20.78      7.92 o 
  12   6   0      183.58      184.35     13.87 o 
  13   6   0      152.06      133.39     13.40 o 
   1   7   0       16.41       18.32      3.13 o 
   2   7   0       81.58       79.07      3.51 o 
   3   7   0      937.48      951.07     11.12 o 
   4   7   0       76.14       56.54      3.82 o 
   5   7   0     1706.49     1648.44     18.12 o 
   6   7   0     1493.66     1477.43     18.05 o 
   7   7   0     1085.63     1077.60     18.88 o 
   8   7   0     2110.40     2004.69     43.37 o 
   9   7   0     1445.73     1523.33     30.14 o 
  10   7   0      477.18      434.76     17.67 o 
  11   7   0      525.25      546.33     21.14 o 
  12   7   0      205.70      213.55     14.50 o 
  13   7   0       52.36       51.06     17.35 o 
   0   8   0     4695.57     5471.94     67.39 o 
   1   8   0     9483.05     9489.82     78.47 o 
   2   8   0     4117.29     4171.69     33.81 o 
   3   8   0     7435.63     7083.19     53.98 o 
   4   8   0     1072.37     1116.56     14.61 o 
   5   8   0     3810.30     3880.39     35.82 o 
   6   8   0      136.59      156.36      8.92 o 
   7   8   0      298.34      260.77      8.41 o 
   8   8   0      729.22      704.63     15.78 o 
   9   8   0      176.23      218.54     10.68 o 
  10   8   0       69.29       66.58      9.73 o 
  11   8   0       84.31       95.86     11.06 o 
  12   8   0        7.93        5.17      9.51 o 
  13   8   0      166.99      168.00     18.61 o 
   1   9   0      439.47      343.56      8.56 o 
   2   9   0       29.76       25.46      6.58 o 
   3   9   0     2838.30     2826.54     31.68 o 
   4   9   0       40.13       38.72      4.39 o 
   5   9   0     1696.63     1813.76     29.67 o 
   6   9   0     1484.12     1389.23     16.63 o 
   7   9   0     1719.41     1711.63     25.38 o 
   8   9   0      626.65      632.11     28.19 o 
   9   9   0     1118.92     1116.26     25.42 o 
  10   9   0       59.99       64.92     10.21 o 
  11   9   0      309.35      351.35     17.33 o 
  12   9   0       64.18       47.84     11.05 o 
   0  10   0       62.18       51.51     12.81 o 
   1  10   0     2243.41     2118.96     23.20 o 
   2  10   0      607.45      597.68     11.30 o 
   3  10   0     3993.83     3898.90     33.32 o 
   4  10   0      197.79      208.77      7.39 o 
   5  10   0     1912.62     1818.03     19.58 o 
   6  10   0       81.15       83.50      6.70 o 
   7  10   0      415.47      392.17     11.91 o 
   8  10   0      348.29      318.00     11.74 o 
   9  10   0       39.33       40.42      7.25 o 
  10  10   0        2.31        7.06      8.81 o 
  11  10   0      118.34      133.30     12.64 o 
  12  10   0        1.13        1.06      9.52 o 
   1  11   0      359.48      350.19     14.24 o 
   2  11   0       14.29       14.04      7.24 o 
   3  11   0      712.55      714.79     13.37 o 
   4  11   0      148.03      140.82      6.24 o 
   5  11   0     1564.03     1572.75     18.33 o 
   6  11   0      167.37      166.35      7.20 o 
   7  11   0      454.46      448.72     14.18 o 
   8  11   0       16.48       14.37      6.27 o 
   9  11   0      885.36      907.05     20.27 o 
  10  11   0       16.34       23.14     11.82 o 
  11  11   0      380.68      461.33     27.84 o 
   0  12   0      158.49      153.89      9.93 o 
   1  12   0     1364.12     1400.03     18.76 o 
   2  12   0       36.45       45.14      5.91 o 
   3  12   0     3027.15     2950.96     31.61 o 
   4  12   0       18.73       30.02      7.42 o 
   5  12   0      471.99      480.90     11.79 o 
   6  12   0       12.73       13.17      5.65 o 
   7  12   0      307.35      304.99     11.54 o 
   8  12   0        6.66        8.43      6.49 o 
   9  12   0       10.05        3.45      8.96 o 
  10  12   0        0.47       -6.26      8.34 o 
  11  12   0      117.11      161.07     12.78 o 
   1  13   0      598.46      580.76     12.72 o 
   2  13   0      197.08      213.72      9.44 o 
   3  13   0      844.85      899.20     15.71 o 
   4  13   0       81.40       77.80      7.69 o 
   5  13   0      587.41      637.48     16.12 o 
   6  13   0      124.05      108.38      7.42 o 
   7  13   0      657.20      685.29     15.96 o 
   8  13   0        0.01        8.87      8.41 o 
   9  13   0      212.17      212.43     10.55 o 
  10  13   0        2.75       -8.14      8.52 o 
   0  14   0       58.05       49.93      8.69 o 
   1  14   0      879.76      941.44     16.41 o 
   2  14   0       62.97       64.15      8.11 o 
   3  14   0      731.20      733.17     29.14 o 
   4  14   0       57.08       64.32      8.20 o 
   5  14   0      227.37      242.96     13.22 o 
   6  14   0        3.04       -4.45      5.97 o 
   7  14   0       17.64        9.44      6.54 o 
   8  14   0        6.93       13.22      6.84 o 
   9  14   0        4.79       11.31      8.30 o 
   1  15   0      121.77       97.83      8.77 o 
   2  15   0       17.28        3.63      7.04 o 
   3  15   0       83.57      101.43      9.28 o 
   4  15   0       49.20       36.57      8.04 o 
   5  15   0      347.91      386.10     18.49 o 
   6  15   0        7.89        3.22      9.12 o 
   7  15   0      140.01      143.84     11.06 o 
   8  15   0        6.49        1.38      8.42 o 
   0  16   0       34.66       27.45     12.14 o 
   1  16   0      223.80      195.21     12.70 o 
   2  16   0       81.35       80.12      8.98 o 
   3  16   0      305.06      304.05     17.37 o 
   4  16   0        1.06        4.79      8.35 o 
   5  16   0      125.98      140.84     14.63 o 
   6  16   0        0.29       11.97     19.36 o 
   7  16   0       23.81       11.52     11.07 o 
   1  17   0       27.80       22.82      9.04 o 
   2  17   0       55.90       75.61     11.29 o 
   3  17   0       82.26       88.54     11.21 o 
   4  17   0       11.77       10.08      7.93 o 
   5  17   0       56.49       71.27     12.00 o 
   6  17   0        4.84        5.88     11.50 o 
   0  18   0       52.94       53.41     16.02 o 
   1  18   0      107.04       97.77     11.88 o 
   2  18   0       17.80       13.20     13.47 o 
   3  18   0       48.13       52.93     10.26 o 
   4  18   0       11.31        5.29      9.28 o 
   1  19   0       13.02        1.27      9.98 o 
 -11   0   1      866.99      913.39     34.42 o 
  -9   0   1     3957.04     4019.32     81.17 o 
  -7   0   1     3058.56     3139.18     39.85 o 
  -5   0   1    16875.69    17288.95    770.51 o 
  -3   0   1    38165.93    38925.39    436.69 o 
  -1   0   1     1049.34     1210.42     21.83 o 
   1   0   1    51528.29    47170.91    942.30 o 
   3   0   1    12558.38    13710.23    161.46 o 
   5   0   1    27604.70    29457.32    335.41 o 
   7   0   1     8035.25     8293.87    143.18 o 
   9   0   1     6254.19     6164.60    115.23 o 
  11   0   1     1591.11     1617.90     47.62 o 
  13   0   1      269.22      275.74     24.68 o 
 -14   1   1       11.74        2.65     14.95 o 
 -13   1   1      385.07      372.14     17.57 o 
 -12   1   1        2.94       -0.06      7.26 o 
 -11   1   1       56.51       46.43      8.64 o 
 -10   1   1        0.02       -5.50      7.07 o 
  -9   1   1        1.30       -9.48      6.32 o 
  -8   1   1      186.40      188.61     12.23 o 
  -7   1   1     2207.32     2260.98     28.90 o 
  -6   1   1     2094.24     2183.34     24.62 o 
  -5   1   1    31190.14    32904.74    302.36 o 
  -4   1   1     1040.13      993.37     12.68 o 
  -3   1   1     9968.90    10597.55     98.70 o 
  -2   1   1    19288.66    19362.13    219.52 o 
  -1   1   1    67036.49    61900.74   1105.16 o 
   0   1   1     5642.46     5787.33     57.33 o 
   1   1   1    13032.62    14223.03    138.89 o 
   2   1   1      540.40      564.73     10.97 o 
   3   1   1    37808.61    39529.11    363.74 o 
   4   1   1      179.97      174.69      8.76 o 
   5   1   1     6529.00     6172.66     70.89 o 
   6   1   1     1247.15     1297.04     18.89 o 
   7   1   1       18.00       39.63     10.08 o 
   8   1   1      327.09      358.48     19.40 o 
   9   1   1      926.10      867.99     21.83 o 
  10   1   1       13.57        8.98      7.70 o 
  11   1   1      514.58      438.55     25.56 o 
  12   1   1       12.63       -1.20     10.23 o 
  13   1   1      923.20      868.29     25.89 o 
  14   1   1       27.20       15.59     10.11 o 
 -14   2   1       57.89       56.08     11.56 o 
 -13   2   1      510.84      503.92     28.74 o 
 -12   2   1        2.16       -0.86      7.47 o 
 -11   2   1     2155.64     2135.26     39.05 o 
 -10   2   1      543.71      493.19     17.92 o 
  -9   2   1     5863.46     6026.24    102.16 o 
  -8   2   1      791.51      800.04     15.95 o 
  -7   2   1     4594.35     4721.73     48.09 o 
  -6   2   1      218.74      260.24      7.26 o 
  -5   2   1    25697.25    26311.10    243.10 o 
  -4   2   1      889.32      910.56     12.21 o 
  -3   2   1    10977.00    11592.80    181.95 o 
  -2   2   1     1686.08     1702.38     21.38 o 
  -1   2   1       17.18       10.68      2.70 o 
   0   2   1     1718.20     1726.67     32.36 o 
   1   2   1     5583.62     5143.21     48.26 o 
   2   2   1      313.54      385.58      5.56 o 
   3   2   1    18078.16    18639.96    151.04 o 
   4   2   1    12653.81    14053.79    128.76 o 
   5   2   1    20438.43    23092.67    327.85 o 
   6   2   1      233.29      235.87      8.62 o 
   7   2   1     3851.16     3823.61     40.64 o 
   8   2   1       36.24       23.29     10.10 o 
   9   2   1     7922.85     8248.98    104.52 o 
  10   2   1      163.31      134.51     11.05 o 
  11   2   1     1642.91     1592.03     33.29 o 
  12   2   1       13.22        5.25      7.60 o 
  13   2   1      298.52      288.96     17.21 o 
  14   2   1       34.43       17.58     15.87 o 
 -14   3   1       13.13       26.34     10.18 o 
 -13   3   1      283.45      318.29     17.30 o 
 -12   3   1        0.28       -4.34      8.11 o 
 -11   3   1       71.26       71.42      9.23 o 
 -10   3   1      466.85      448.75     17.11 o 
  -9   3   1       19.67       14.00      7.30 o 
  -8   3   1       39.55       24.25      4.64 o 
  -7   3   1     2111.72     2119.22     25.52 o 
  -6   3   1      932.85      947.98     27.82 o 
  -5   3   1    21817.30    22896.89    212.90 o 
  -4   3   1     1554.82     1350.89     26.05 o 
  -3   3   1     9920.36    10280.50    113.75 o 
  -2   3   1     2574.57     2625.97     26.33 o 
  -1   3   1     5429.73     5987.04     49.62 o 
   0   3   1      722.66      830.95     10.14 o 
   1   3   1    27756.51    29814.93    279.75 o 
   2   3   1     2237.15     2472.31     19.28 o 
   3   3   1    12769.71    12675.08     89.92 o 
   4   3   1      381.09      449.12      6.42 o 
   5   3   1     4795.47     4841.25     40.52 o 
   6   3   1       92.23       68.02      6.43 o 
   7   3   1        7.36       22.55      4.21 o 
   8   3   1      235.62      196.87      7.64 o 
   9   3   1       99.53       99.53      9.55 o 
  10   3   1        0.59        2.27      6.99 o 
  11   3   1      397.82      326.93     15.88 o 
  12   3   1       78.90       82.01     11.68 o 
  13   3   1      564.15      607.82     22.56 o 
  14   3   1      105.53       96.18     18.72 o 
 -14   4   1      138.74      138.01     13.94 o 
 -13   4   1      506.84      541.86     20.75 o 
 -12   4   1       82.18       46.61     12.58 o 
 -11   4   1     1189.48     1189.85     39.43 o 
 -10   4   1      350.58      307.42     19.36 o 
  -9   4   1     3356.46     3396.78     55.12 o 
  -8   4   1      514.77      502.47     14.31 o 
  -7   4   1     2915.93     2870.40     54.61 o 
  -6   4   1       48.69       41.80      4.13 o 
  -5   4   1     7302.89     7732.25     73.64 o 
  -4   4   1      682.24      713.74     13.35 o 
  -3   4   1      675.98      509.12      8.35 o 
  -2   4   1     2160.25     2439.57     25.03 o 
  -1   4   1    25843.98    27461.96    225.63 o 
   0   4   1     1973.14     2186.05     29.06 o 
   1   4   1      315.42      271.00      5.84 o 
   2   4   1     2431.26     2477.15     21.99 o 
   3   4   1     1793.30     1908.11     16.16 o 
   4   4   1     3534.02     3461.42     27.18 o 
   5   4   1     5090.57     5332.24     44.48 o 
   6   4   1      697.72      723.52     13.41 o 
   7   4   1     6251.43     6443.47     64.08 o 
   8   4   1      220.62      195.48      8.25 o 
   9   4   1     2206.84     2177.19     55.89 o 
  10   4   1      412.84      400.15     17.04 o 
  11   4   1      536.84      501.07     18.75 o 
  12   4   1        0.26       -3.25      7.39 o 
  13   4   1      193.56      176.88     15.36 o 
  14   4   1       50.90       51.67     11.34 o 
 -14   5   1       67.78       67.57     12.10 o 
 -13   5   1       18.60       11.91      9.08 o 
 -12   5   1       12.69        5.02      7.88 o 
 -11   5   1      101.09       91.68     10.63 o 
 -10   5   1      282.07      282.09     14.92 o 
  -9   5   1       84.29       80.68      6.41 o 
  -8   5   1        0.48       -5.91      3.94 o 
  -7   5   1     2234.88     2138.10     26.70 o 
  -6   5   1     2762.52     2628.42     30.20 o 
  -5   5   1     3680.04     3673.84     38.64 o 
  -4   5   1     2563.82     2549.80     33.73 o 
  -3   5   1     2335.71     2438.18     23.09 o 
  -2   5   1     2950.36     3010.68     27.07 o 
  -1   5   1     1740.86     1903.67     21.35 o 
   0   5   1     6081.54     6106.39     59.12 o 
   1   5   1     2599.80     2350.97     21.91 o 
   2   5   1     1195.26     1342.72     13.90 o 
   3   5   1    10294.06    10138.12     81.03 o 
   4   5   1      202.70      254.29      6.24 o 
   5   5   1      197.87      163.36      5.33 o 
   6   5   1      122.96      125.12      4.54 o 
   7   5   1       87.86       84.82      6.13 o 
   8   5   1      245.46      234.32      9.11 o 
   9   5   1      313.68      275.48     13.69 o 
  10   5   1       26.04       16.32      7.27 o 
  11   5   1      512.43      481.99     18.57 o 
  12   5   1       82.38       72.36     11.22 o 
  13   5   1      147.55      128.35     13.21 o 
 -13   6   1      333.72      359.16     19.44 o 
 -12   6   1      153.34      141.31     12.57 o 
 -11   6   1     1157.19     1119.18     27.40 o 
 -10   6   1      723.77      701.36     20.82 o 
  -9   6   1     1203.84     1175.42     19.59 o 
  -8   6   1     1584.66     1585.82     23.01 o 
  -7   6   1     1256.82     1255.32     19.12 o 
  -6   6   1     1613.48     1645.38     34.19 o 
  -5   6   1      852.41      846.04     16.54 o 
  -4   6   1     3211.04     3319.68     36.53 o 
  -3   6   1      202.88      213.20      5.86 o 
  -2   6   1      429.56      364.15      6.82 o 
  -1   6   1      567.63      589.30     14.80 o 
   0   6   1     1218.81     1290.17     43.65 o 
   1   6   1     8180.24     7906.12     65.06 o 
   2   6   1     2472.98     2407.60     22.69 o 
   3   6   1     2114.94     2051.06     20.19 o 
   4   6   1     6554.15     6626.68     49.66 o 
   5   6   1     3372.21     3643.16     29.77 o 
   6   6   1      671.66      678.29     10.09 o 
   7   6   1     2235.56     2290.29     29.47 o 
   8   6   1      641.10      600.79     13.51 o 
   9   6   1      724.97      761.36     21.23 o 
  10   6   1      652.00      630.99     20.45 o 
  11   6   1      303.40      261.14     15.23 o 
  12   6   1       28.66       33.43      9.23 o 
  13   6   1       79.66       44.66     10.83 o 
 -13   7   1        0.15       -1.93      9.51 o 
 -12   7   1       60.99       49.17     12.43 o 
 -11   7   1      117.91      108.17     11.22 o 
 -10   7   1       12.83        9.20     12.38 o 
  -9   7   1      467.41      417.91     16.45 o 
  -8   7   1      571.85      493.88     13.00 o 
  -7   7   1     1209.04     1221.38     19.46 o 
  -6   7   1     1045.25     1044.00     19.05 o 
  -5   7   1     2069.35     2038.63     30.59 o 
  -4   7   1     6517.19     6431.09     63.28 o 
  -3   7   1    11457.72    11683.42     96.11 o 
  -2   7   1     2719.54     2467.70     23.94 o 
  -1   7   1     2098.90     2192.34     25.27 o 
   0   7   1     5042.23     4893.37     42.47 o 
   1   7   1      947.20      970.54     12.32 o 
   2   7   1     1099.12     1017.82     11.44 o 
   3   7   1     2055.55     1947.25     19.99 o 
   4   7   1     1225.63     1189.15     14.42 o 
   5   7   1      179.05      148.31      6.64 o 
   6   7   1      857.29      834.41     12.10 o 
   7   7   1       40.20       33.02      5.30 o 
   8   7   1       26.75       12.85      5.23 o 
   9   7   1      149.82      140.39      8.23 o 
  10   7   1       15.78       16.52      7.64 o 
  11   7   1      446.60      432.00     18.87 o 
  12   7   1      218.07      241.06     16.28 o 
  13   7   1       77.96       59.64     11.96 o 
 -13   8   1      114.71      118.31     12.88 o 
 -12   8   1      272.48      263.45     22.88 o 
 -11   8   1      267.03      242.53     15.40 o 
 -10   8   1      898.80      878.50     24.21 o 
  -9   8   1      152.21      171.15      9.51 o 
  -8   8   1     2548.06     2535.55     32.92 o 
  -7   8   1       84.03       90.67      5.30 o 
  -6   8   1      459.83      474.77     12.39 o 
  -5   8   1     1442.68     1408.92     17.81 o 
  -4   8   1      279.73      262.60     10.07 o 
  -3   8   1      165.66      153.88      8.12 o 
  -2   8   1        3.50        0.74      7.19 o 
  -1   8   1       27.16       27.08      3.82 o 
   0   8   1      375.24      394.60      8.42 o 
   1   8   1     7322.20     7453.72     62.96 o 
   2   8   1       50.05       46.63      5.02 o 
   3   8   1     1441.57     1574.93     16.29 o 
   4   8   1     3455.17     3451.09     32.43 o 
   5   8   1      104.92      103.88      4.71 o 
   6   8   1     4638.28     4613.63     41.80 o 
   7   8   1     1655.58     1603.89     23.54 o 
   8   8   1     1628.62     1577.56     24.08 o 
   9   8   1      166.28      133.25      8.42 o 
  10   8   1      624.79      595.76     20.49 o 
  11   8   1      143.02      133.64     12.64 o 
  12   8   1      107.56      124.17     13.06 o 
  13   8   1       90.60       70.89     13.39 o 
 -12   9   1       30.44       24.86      9.51 o 
 -11   9   1       14.52       12.39      8.78 o 
 -10   9   1        3.08        9.39      7.98 o 
  -9   9   1       75.20       62.76      7.66 o 
  -8   9   1      605.98      566.86     13.50 o 
  -7   9   1      398.77      356.10      9.47 o 
  -6   9   1     1429.76     1376.49     18.30 o 
  -5   9   1      345.24      331.95      9.09 o 
  -4   9   1     2976.49     2954.86     26.40 o 
  -3   9   1      278.91      290.49      9.97 o 
  -2   9   1     5579.89     5300.34     47.21 o 
  -1   9   1      428.49      447.64      9.52 o 
   0   9   1     7183.38     6857.93     59.03 o 
   1   9   1      418.91      403.95      9.36 o 
   2   9   1     5128.14     4983.75     44.90 o 
   3   9   1     2141.85     2088.92     20.42 o 
   4   9   1     2531.22     2430.32     26.45 o 
   5   9   1      246.37      229.13      6.90 o 
   6   9   1      181.00      176.69      6.72 o 
   7   9   1        0.03       -8.23      5.49 o 
   8   9   1      131.56      126.29      8.05 o 
   9   9   1       38.65       22.36      8.77 o 
  10   9   1      160.60      184.89     14.84 o 
  11   9   1      115.32      115.68     16.68 o 
  12   9   1      194.01      211.12     15.10 o 
 -12  10   1      282.66      291.70     15.64 o 
 -11  10   1      156.45      153.48     11.97 o 
 -10  10   1      795.35      843.22     20.52 o 
  -9  10   1        5.92       -1.30      5.65 o 
  -8  10   1     1711.55     1745.25     24.14 o 
  -7  10   1      205.17      224.78      8.16 o 
  -6  10   1     2876.12     2804.68     30.22 o 
  -5  10   1       24.22       12.24      4.13 o 
  -4  10   1      178.74      174.51      6.68 o 
  -3  10   1      119.04      117.29      6.02 o 
  -2  10   1      412.88      419.59      9.76 o 
  -1  10   1       29.32       29.11      4.46 o 
   0  10   1       18.92        3.26      3.94 o 
   1  10   1      269.14      223.29     12.16 o 
   2  10   1     1040.07      985.59     14.62 o 
   3  10   1      184.33      163.45      6.33 o 
   4  10   1     3796.80     3783.19     33.01 o 
   5  10   1      230.92      248.18     11.08 o 
   6  10   1     3279.87     3331.74     28.13 o 
   7  10   1      160.13      159.25     10.51 o 
   8  10   1     1886.18     1932.26     50.24 o 
   9  10   1      141.91      122.41      8.87 o 
  10  10   1      292.43      294.30     19.84 o 
  11  10   1       34.57       25.97      9.87 o 
  12  10   1      202.78      221.13     23.32 o 
 -11  11   1       29.44       36.61     16.34 o 
 -10  11   1        3.14        0.43      7.15 o 
  -9  11   1       12.10        1.23      5.93 o 
  -8  11   1      239.20      218.09     10.12 o 
  -7  11   1        8.06        4.96      4.82 o 
  -6  11   1       14.71       10.35      4.96 o 
  -5  11   1      611.54      600.75     15.83 o 
  -4  11   1     3037.40     2953.30     27.50 o 
  -3  11   1      314.99      310.53      9.64 o 
  -2  11   1     4394.82     4264.72     40.70 o 
  -1  11   1      200.74      208.56      7.88 o 
   0  11   1     3523.57     3496.44     34.57 o 
   1  11   1      112.26      111.36      6.09 o 
   2  11   1     3063.31     3112.08     31.94 o 
   3  11   1      602.89      561.01     12.48 o 
   4  11   1      191.49      166.08      6.44 o 
   5  11   1       53.68       36.76      4.93 o 
   6  11   1      175.39      178.20      6.84 o 
   7  11   1      106.64       98.55      7.66 o 
   8  11   1       37.97       44.38      6.84 o 
   9  11   1       12.39       -4.80      7.24 o 
  10  11   1       97.52      102.02     14.14 o 
  11  11   1        3.78       -2.88      9.01 o 
 -11  12   1       16.27       25.79      9.80 o 
 -10  12   1      280.18      302.10     13.39 o 
  -9  12   1       22.02       19.76      6.91 o 
  -8  12   1      598.37      633.59     15.44 o 
  -7  12   1      155.88      166.76      9.75 o 
  -6  12   1      784.82      838.74     15.42 o 
  -5  12   1      125.59      111.39      6.88 o 
  -4  12   1      206.07      199.44     10.46 o 
  -3  12   1       48.94       60.44      7.30 o 
  -2  12   1      224.25      237.41     11.83 o 
  -1  12   1        6.38        7.66      4.82 o 
   0  12   1        0.39       -0.74      4.60 o 
   1  12   1      257.08      277.31      9.85 o 
   2  12   1      182.15      190.99      8.57 o 
   3  12   1        6.52        8.08      6.81 o 
   4  12   1      412.41      411.34     11.09 o 
   5  12   1        0.03        2.82      4.31 o 
   6  12   1      856.09      913.24     14.56 o 
   7  12   1       28.23       40.91      7.36 o 
   8  12   1     1045.20     1121.41     20.14 o 
   9  12   1        2.52       -9.00      6.00 o 
  10  12   1      278.15      330.02     21.48 o 
  11  12   1       11.89       10.12      9.58 o 
 -10  13   1        0.83        3.38      8.06 o 
  -9  13   1       22.27       22.73      8.55 o 
  -8  13   1       69.54       61.91      7.64 o 
  -7  13   1       74.52       78.06      8.04 o 
  -6  13   1      125.06      102.81      7.45 o 
  -5  13   1       46.08       42.85      7.40 o 
  -4  13   1      327.32      336.65     12.74 o 
  -3  13   1       59.37       44.17      7.15 o 
  -2  13   1     1609.99     1647.74     25.57 o 
  -1  13   1      268.81      282.84      9.90 o 
   0  13   1     1330.82     1345.95     25.08 o 
   1  13   1        2.46        0.01      4.80 o 
   2  13   1      450.79      473.30     11.79 o 
   3  13   1       34.97       30.77      5.72 o 
   4  13   1      271.84      253.60      9.78 o 
   5  13   1        2.90       -7.64      5.09 o 
   6  13   1       50.56       30.59      5.70 o 
   7  13   1        3.34        3.32      6.73 o 
   8  13   1        0.11       -9.42      6.28 o 
   9  13   1       28.85       34.55      7.43 o 
  10  13   1       70.26       92.61     11.38 o 
  -9  14   1        6.29        1.59      8.09 o 
  -8  14   1      345.74      387.51     24.05 o 
  -7  14   1       21.50       24.29      8.30 o 
  -6  14   1      577.60      616.31     17.43 o 
  -5  14   1        1.87       -2.01      6.73 o 
  -4  14   1       61.02       56.63      8.74 o 
  -3  14   1       72.34       63.31      9.63 o 
  -2  14   1       51.78       57.59      7.72 o 
  -1  14   1        1.17       -9.46      6.31 o 
   0  14   1       34.18       28.04      6.01 o 
   1  14   1        2.10        0.34      5.46 o 
   2  14   1      274.19      278.61     10.39 o 
   3  14   1       32.37       45.93      7.68 o 
   4  14   1      597.90      658.02     16.72 o 
   5  14   1       16.13        9.97      6.95 o 
   6  14   1      494.16      555.04     14.76 o 
   7  14   1       27.60       28.66      6.97 o 
   8  14   1      292.71      314.47     13.02 o 
   9  14   1        4.69       -2.83      6.67 o 
  -9  15   1        0.13       -8.10      8.48 o 
  -8  15   1       41.08       35.73      9.90 o 
  -7  15   1       13.73        4.71      8.20 o 
  -6  15   1       44.96       41.31      8.12 o 
  -5  15   1        0.12       -4.43      7.31 o 
  -4  15   1      557.72      579.04     16.74 o 
  -3  15   1       73.98       86.85     11.09 o 
  -2  15   1      788.10      863.93     19.22 o 
  -1  15   1       10.92       19.40      7.27 o 
   0  15   1      647.39      674.40     17.05 o 
   1  15   1        5.57       -0.09      9.36 o 
   2  15   1      506.33      523.25     18.32 o 
   3  15   1       47.63       50.23     11.00 o 
   4  15   1      148.70      124.42     12.80 o 
   5  15   1       30.21       14.49      7.33 o 
   6  15   1        1.09       -5.89      9.27 o 
   7  15   1       19.87       16.26      8.34 o 
   8  15   1        0.02      -13.51     10.24 o 
  -8  16   1      132.67      134.43     14.19 o 
  -7  16   1        5.32        7.75      8.62 o 
  -6  16   1      133.23      140.32     14.13 o 
  -5  16   1       17.73       17.88      7.71 o 
  -4  16   1       29.88       25.98      7.79 o 
  -3  16   1        3.23       -6.47      7.27 o 
  -2  16   1       15.46        6.04      7.32 o 
  -1  16   1        1.04       -5.46      6.73 o 
   0  16   1       47.09       31.98      9.44 o 
   1  16   1       12.63        1.41      8.81 o 
   2  16   1       57.68       56.84      9.87 o 
   3  16   1       15.75       18.37      7.47 o 
   4  16   1      194.13      192.04     15.14 o 
   5  16   1        2.72       -3.60      7.32 o 
   6  16   1      198.69      212.84     15.62 o 
   7  16   1       17.24        8.91     10.29 o 
  -6  17   1       36.09        7.23     10.58 o 
  -5  17   1        0.08       12.91      8.05 o 
  -4  17   1       79.73       91.62      9.99 o 
  -3  17   1       44.64       65.30     10.06 o 
  -2  17   1      218.76      239.21     27.78 o 
  -1  17   1       60.49       83.00     11.64 o 
   0  17   1      282.37      309.33     16.86 o 
   1  17   1       11.37       17.56      9.20 o 
   2  17   1       79.73       95.26     11.20 o 
   3  17   1        1.77        2.82     11.08 o 
   4  17   1       54.49       33.97      9.93 o 
   5  17   1        0.26      -13.53      9.02 o 
   6  17   1       10.78       -3.97     11.22 o 
  -4  18   1        3.97       -1.40     11.48 o 
  -3  18   1        1.72       -6.81      8.75 o 
  -2  18   1        0.01       -6.52      9.46 o 
  -1  18   1        0.03       -7.84      9.01 o 
   0  18   1        9.90        7.73      8.99 o 
   1  18   1       21.05       23.18      9.58 o 
   2  18   1       46.32       48.25     10.99 o 
   3  18   1        7.52       -3.81      9.01 o 
   4  18   1       37.24       37.73     10.87 o 
  -1  19   1       37.73       49.38     11.39 o 
   0  19   1       80.46       65.31     21.88 o 
 -14   0   2      158.40      140.66     18.50 o 
 -12   0   2       13.39        2.42      9.86 o 
 -10   0   2        1.77       -9.22      9.10 o 
  -8   0   2      802.16      689.46     33.10 o 
  -6   0   2     5041.46     5016.43     86.22 o 
  -4   0   2    36498.95    35449.84   1166.52 o 
  -2   0   2    66654.69    56761.40   1096.76 o 
   0   0   2    12460.29    15362.33    186.44 o 
   2   0   2     3321.51     3874.77     65.22 o 
   4   0   2    10308.12    10552.21    171.71 o 
   6   0   2    14836.28    15551.03    252.45 o 
   8   0   2      751.86      809.46     28.08 o 
  10   0   2      535.87      538.06     26.25 o 
  12   0   2      957.71      899.84     35.58 o 
  14   0   2      801.48      825.79     39.13 o 
 -14   1   2      611.00      625.51     23.90 o 
 -13   1   2        2.76       -6.61      8.06 o 
 -12   1   2      473.43      441.66     25.66 o 
 -11   1   2       83.55       54.48      9.03 o 
 -10   1   2     3064.71     3039.11     47.88 o 
  -9   1   2       29.46       19.46      9.56 o 
  -8   1   2     5392.67     5501.70     69.32 o 
  -7   1   2        4.40       -3.40      2.92 o 
  -6   1   2     2202.40     2485.46     27.54 o 
  -5   1   2       28.13       11.71      2.38 o 
  -4   1   2     8290.89     9346.99    132.33 o 
  -3   1   2       71.15       21.38      2.47 o 
  -2   1   2      808.13      855.20     12.32 o 
  -1   1   2       11.05        6.39      0.92 o 
   0   1   2    15124.29    16356.00    114.43 o 
   1   1   2     4954.38     5021.46     47.87 o 
   2   1   2     1490.91     1403.37     15.14 o 
   3   1   2     1289.87     1350.25     19.88 o 
   4   1   2    39229.33    40078.91    372.02 o 
   5   1   2     1589.58     1613.82     18.66 o 
   6   1   2     6261.11     6130.16     65.76 o 
   7   1   2       87.72       88.65      7.64 o 
   8   1   2     6239.61     6217.21     80.71 o 
   9   1   2        5.28       -9.44      6.29 o 
  10   1   2     5209.74     4898.18     98.66 o 
  11   1   2        2.99       -9.24      7.03 o 
  12   1   2      170.61      212.37     14.08 o 
  13   1   2       42.62       56.54     17.29 o 
  14   1   2      134.72      157.51     14.58 o 
 -14   2   2       97.79      118.35     12.79 o 
 -13   2   2       24.77       35.84     13.14 o 
 -12   2   2       83.84       62.79      9.60 o 
 -11   2   2      123.52       99.97      9.97 o 
 -10   2   2      453.33      452.66     24.58 o 
  -9   2   2      229.94      220.03      8.90 o 
  -8   2   2        5.98       11.77      3.95 o 
  -7   2   2       25.21       20.70      5.95 o 
  -6   2   2     3437.24     3661.15     38.18 o 
  -5   2   2     1968.80     1851.80     21.47 o 
  -4   2   2    29451.67    30530.05    595.17 o 
  -3   2   2     1165.14     1266.58     17.65 o 
  -2   2   2     8013.12     7749.36     72.13 o 
  -1   2   2     1627.69     1887.05     19.70 o 
   0   2   2    39161.49    39782.18   1079.44 o 
   1   2   2     7063.89     7268.52     58.46 o 
   2   2   2     7991.00     8807.12     71.30 o 
   3   2   2     2638.21     2914.69     25.79 o 
   4   2   2    10135.20    11308.61    103.42 o 
   5   2   2     1939.09     2141.32     23.85 o 
   6   2   2     3586.64     3433.51     35.98 o 
   7   2   2      662.75      623.03     10.84 o 
   8   2   2      507.90      505.23     15.79 o 
   9   2   2      880.47      871.21     21.91 o 
  10   2   2     1384.92     1436.84     47.89 o 
  11   2   2       71.45       51.17     14.46 o 
  12   2   2      617.63      628.27     25.37 o 
  13   2   2       92.57       93.99     11.97 o 
  14   2   2      594.53      564.96     22.92 o 
 -14   3   2      568.37      602.97     23.42 o 
 -13   3   2      103.29      100.82     11.37 o 
 -12   3   2      687.62      683.67     21.81 o 
 -11   3   2       26.20       20.49      8.13 o 
 -10   3   2     3008.16     2900.92     46.62 o 
  -9   3   2     1750.07     1669.72     41.17 o 
  -8   3   2     3382.58     3460.39     38.38 o 
  -7   3   2       96.63       96.02      5.33 o 
  -6   3   2      494.12      583.25     11.00 o 
  -5   3   2        9.70        2.63      3.62 o 
  -4   3   2      249.06      252.62      7.91 o 
  -3   3   2      444.06      379.43      8.57 o 
  -2   3   2     8160.65     8283.08     83.65 o 
  -1   3   2    75106.19    71029.61   2535.17 o 
   0   3   2    19164.59    20916.18    244.98 o 
   1   3   2       93.35       86.93      3.08 o 
   2   3   2     5105.00     4898.18     40.61 o 
   3   3   2     3376.89     3423.55     29.80 o 
   4   3   2    38042.73    39393.45    313.98 o 
   5   3   2        3.30       19.31      3.17 o 
   6   3   2     5701.42     5779.14     57.13 o 
   7   3   2       13.56       10.43      5.02 o 
   8   3   2     2495.40     2492.42     40.03 o 
   9   3   2     1418.65     1321.51     27.85 o 
  10   3   2     2418.96     2315.23     40.70 o 
  11   3   2       67.49       50.57      9.14 o 
  12   3   2      143.01      162.93     13.03 o 
  13   3   2       22.65       11.57      9.74 o 
 -14   4   2       86.84       92.61     15.71 o 
 -13   4   2       95.66       94.12     11.36 o 
 -12   4   2       19.64       17.84      8.53 o 
 -11   4   2      250.72      204.95     12.94 o 
 -10   4   2       33.45       13.31      7.55 o 
  -9   4   2       11.07       16.17      9.19 o 
  -8   4   2     1798.29     1869.67     24.77 o 
  -7   4   2     1170.54     1223.65     18.01 o 
  -6   4   2     5007.88     5208.82     52.43 o 
  -5   4   2     8762.75     8841.30    100.65 o 
  -4   4   2    13951.42    13667.93    150.87 o 
  -3   4   2     2712.90     2613.11     27.83 o 
  -2   4   2     9615.71     9585.88     78.32 o 
  -1   4   2    15220.96    15626.38    128.63 o 
   0   4   2    18238.91    20292.20    420.16 o 
   1   4   2      156.34      173.81      8.08 o 
   2   4   2      745.94      787.31      9.32 o 
   3   4   2     1143.61     1220.38     11.61 o 
   4   4   2     2553.50     2611.21     23.75 o 
   5   4   2      863.35      925.56     10.78 o 
   6   4   2      232.09      259.08      9.59 o 
   7   4   2      137.79      116.21      6.25 o 
   8   4   2     1106.33     1207.51     18.38 o 
   9   4   2      330.32      315.59     14.33 o 
  10   4   2      981.57      991.86     24.68 o 
  11   4   2       41.21       34.98      8.30 o 
  12   4   2      370.67      363.31     17.50 o 
  13   4   2      290.19      267.77     24.18 o 
 -14   5   2      301.47      343.32     19.94 o 
 -13   5   2      301.48      328.50     17.89 o 
 -12   5   2      843.89      850.24     24.82 o 
 -11   5   2       97.88       92.20     14.14 o 
 -10   5   2     2257.25     2222.78     84.55 o 
  -9   5   2     2236.25     2205.24     47.08 o 
  -8   5   2     1565.89     1595.93     22.48 o 
  -7   5   2     1445.53     1574.27     21.83 o 
  -6   5   2     1969.81     2080.61     25.53 o 
  -5   5   2     1488.48     1589.86     24.22 o 
  -4   5   2        3.02        2.46      3.24 o 
  -3   5   2      216.76      180.02     10.93 o 
  -2   5   2      527.06      594.01      8.56 o 
  -1   5   2    28399.35    30060.01    285.87 o 
   0   5   2     4892.63     5232.23     51.35 o 
   1   5   2     4082.89     4007.06     40.04 o 
   2   5   2    11127.42    11461.77    106.30 o 
   3   5   2     1026.60      966.78     10.31 o 
   4   5   2     7646.74     8044.12     58.97 o 
   5   5   2     3938.19     3977.25     31.70 o 
   6   5   2     3986.80     3926.91     34.75 o 
   7   5   2     1035.88     1036.05     17.31 o 
   8   5   2     1788.40     1764.97     23.95 o 
   9   5   2     1546.99     1539.79     47.40 o 
  10   5   2      602.74      577.48     19.47 o 
  11   5   2       53.30       53.79      9.81 o 
  12   5   2      206.16      229.75     15.35 o 
  13   5   2        0.23       -1.07     14.65 o 
 -13   6   2       54.64       74.52     11.62 o 
 -12   6   2        3.70       12.49      8.63 o 
 -11   6   2       92.00       90.30     11.32 o 
 -10   6   2      165.82      174.82     14.42 o 
  -9   6   2      334.09      303.17     11.15 o 
  -8   6   2      977.91      966.06     17.19 o 
  -7   6   2       27.59       21.44      4.72 o 
  -6   6   2     1722.74     1713.11     27.06 o 
  -5   6   2     5637.81     5850.21     70.33 o 
  -4   6   2    11406.19    12149.50    114.30 o 
  -3   6   2     3148.43     3129.67     89.45 o 
  -2   6   2     5566.63     5219.82     44.68 o 
  -1   6   2    14224.29    13908.56    131.92 o 
   0   6   2     2187.98     2051.55     23.35 o 
   1   6   2    10488.43    10243.71     97.27 o 
   2   6   2      935.97     1008.11     13.90 o 
   3   6   2      806.90      844.03     14.95 o 
   4   6   2     2549.24     2760.16     23.51 o 
   5   6   2      142.04      123.12      7.11 o 
   6   6   2       14.16       19.63      3.53 o 
   7   6   2      200.90      192.07     14.58 o 
   8   6   2      181.95      173.97      8.44 o 
   9   6   2      371.78      353.21     15.74 o 
  10   6   2      874.97      866.17     23.34 o 
  11   6   2       35.22       14.74     17.47 o 
  12   6   2      379.19      384.03     21.56 o 
  13   6   2      150.72      146.45     14.40 o 
 -13   7   2      366.00      407.57     20.05 o 
 -12   7   2      562.92      558.57     21.14 o 
 -11   7   2      392.30      372.55     17.50 o 
 -10   7   2      670.15      678.26     18.05 o 
  -9   7   2     2214.02     2094.53     29.16 o 
  -8   7   2        6.66       -2.56      4.72 o 
  -7   7   2       73.19       88.07     10.46 o 
  -6   7   2     1042.43     1158.72     24.31 o 
  -5   7   2      579.86      528.58     20.83 o 
  -4   7   2      515.53      480.72      9.00 o 
  -3   7   2      683.03      667.09     10.05 o 
  -2   7   2       52.11       38.30      3.26 o 
  -1   7   2     3736.33     3788.04     49.57 o 
   0   7   2       42.24       45.13      4.21 o 
   1   7   2      742.29      695.70     11.84 o 
   2   7   2     6508.62     6105.37     51.66 o 
   3   7   2     3508.30     3508.68     32.21 o 
   4   7   2     7147.66     6764.35     80.78 o 
   5   7   2     4336.87     4320.12     35.01 o 
   6   7   2     2892.03     2893.28     32.19 o 
   7   7   2     1189.73     1247.36     19.77 o 
   8   7   2      711.46      694.88     15.21 o 
   9   7   2     1568.29     1529.66     64.20 o 
  10   7   2       41.23       30.17      9.04 o 
  11   7   2      115.76      112.66     11.47 o 
  12   7   2       73.26       84.71     18.34 o 
  13   7   2       14.58        4.61     10.13 o 
 -13   8   2       75.18       72.62     12.32 o 
 -12   8   2        0.16       -4.08      8.87 o 
 -11   8   2        2.09       -6.81      7.68 o 
 -10   8   2        7.75       -1.33      6.03 o 
  -9   8   2      602.37      538.97     14.39 o 
  -8   8   2      685.81      680.13     14.13 o 
  -7   8   2      832.23      758.89     13.95 o 
  -6   8   2      547.44      543.00     13.06 o 
  -5   8   2     3914.63     3745.93     46.02 o 
  -4   8   2     3643.32     3647.35     34.54 o 
  -3   8   2      374.90      306.58      7.49 o 
  -2   8   2     4072.49     4038.79     42.95 o 
  -1   8   2     5366.51     5337.94     54.44 o 
   0   8   2      495.23      671.45     15.91 o 
   1   8   2     7501.61     7306.52     61.93 o 
   2   8   2      378.46      367.50      7.81 o 
   3   8   2     1342.69     1297.21     15.87 o 
   4   8   2       13.72        5.47      3.10 o 
   5   8   2      421.58      424.02      8.59 o 
   6   8   2      458.64      395.89     11.24 o 
   7   8   2       35.86       24.16      5.55 o 
   8   8   2      150.85      144.66      8.24 o 
   9   8   2       66.17       60.40      9.64 o 
  10   8   2      330.74      310.54     16.70 o 
  11   8   2      131.01      110.60     11.88 o 
  12   8   2       97.80       99.28     16.56 o 
 -12   9   2      180.87      206.31     19.35 o 
 -11   9   2      307.35      302.76     27.51 o 
 -10   9   2      231.05      231.02     10.26 o 
  -9   9   2      877.69      900.76     26.41 o 
  -8   9   2      143.87      149.65     10.50 o 
  -7   9   2     1015.56     1007.80     16.82 o 
  -6   9   2      144.57      139.10      7.91 o 
  -5   9   2      550.28      587.14     11.04 o 
  -4   9   2     1076.97      978.03     13.78 o 
  -3   9   2        1.82       -2.27      3.43 o 
  -2   9   2      326.51      395.80     10.51 o 
  -1   9   2      466.66      445.67     10.72 o 
   0   9   2     1297.69     1352.74     19.15 o 
   1   9   2     2150.91     2095.44     27.99 o 
   2   9   2     3702.24     3753.71     35.62 o 
   3   9   2     2280.78     2371.41     22.51 o 
   4   9   2     1228.08     1156.23     16.00 o 
   5   9   2     2912.55     2963.78     26.96 o 
   6   9   2     1701.95     1662.81     18.25 o 
   7   9   2     2613.32     2664.78     34.20 o 
   8   9   2       77.15       69.69      7.42 o 
   9   9   2      870.90      907.76     18.86 o 
  10   9   2        3.96       -6.27      7.92 o 
  11   9   2      172.89      175.93     19.69 o 
  12   9   2       84.77       64.42     11.11 o 
 -12  10   2       13.32       22.74      9.67 o 
 -11  10   2        3.73        6.97      8.42 o 
 -10  10   2        1.83       -3.53      5.90 o 
  -9  10   2       97.86       87.88      9.29 o 
  -8  10   2      224.62      213.20      9.91 o 
  -7  10   2      174.45      152.02      7.20 o 
  -6  10   2      814.66      793.53     21.99 o 
  -5  10   2      700.75      699.60     12.70 o 
  -4  10   2      964.40      966.23     14.38 o 
  -3  10   2      987.35      933.99     18.31 o 
  -2  10   2     1739.92     1611.12     23.76 o 
  -1  10   2     4961.13     4791.74     43.94 o 
   0  10   2       41.15       51.00      4.77 o 
   1  10   2     5256.81     5216.77     47.37 o 
   2  10   2        6.95        8.45      4.69 o 
   3  10   2     2794.08     2720.53     25.54 o 
   4  10   2      111.60       96.00      5.45 o 
   5  10   2       15.23        2.80      3.72 o 
   6  10   2        2.80       -1.69      5.08 o 
   7  10   2      298.43      307.61     12.08 o 
   8  10   2       27.02       30.09      6.95 o 
   9  10   2      175.06      144.93      9.03 o 
  10  10   2       96.88       90.47     15.53 o 
  11  10   2      285.78      338.28     32.02 o 
 -12  11   2       19.74       14.74      9.58 o 
 -11  11   2      289.73      298.37     15.66 o 
 -10  11   2       47.03       43.98      7.10 o 
  -9  11   2      250.87      231.75     14.07 o 
  -8  11   2        7.51       -1.59     10.23 o 
  -7  11   2      543.53      583.24     12.88 o 
  -6  11   2       58.14       78.37      6.09 o 
  -5  11   2     1279.06     1218.78     24.19 o 
  -4  11   2       21.25       -0.37      5.68 o 
  -3  11   2        9.47        3.82      5.97 o 
  -2  11   2        0.53       -6.82      7.94 o 
  -1  11   2      193.43      161.15     10.27 o 
   0  11   2        0.07       -5.95      3.97 o 
   1  11   2      691.77      691.48     12.74 o 
   2  11   2      406.65      384.03     11.36 o 
   3  11   2     2249.45     2249.43     25.54 o 
   4  11   2       88.60       79.13      5.39 o 
   5  11   2      845.70      829.35     11.80 o 
   6  11   2       66.96       61.87      4.84 o 
   7  11   2     1898.46     1981.03     26.30 o 
   8  11   2      175.46      160.16     12.64 o 
   9  11   2      390.37      407.47     15.72 o 
  10  11   2        8.63        4.09      8.81 o 
  11  11   2      102.00      121.06     13.94 o 
 -11  12   2        2.61        0.03     12.02 o 
 -10  12   2        7.54       -6.10      6.54 o 
  -9  12   2      124.07      127.11      8.64 o 
  -8  12   2       11.16        6.30      6.37 o 
  -7  12   2      361.62      380.27     11.66 o 
  -6  12   2       32.44       28.95      6.00 o 
  -5  12   2      843.90      793.06     14.68 o 
  -4  12   2        2.32       -8.43      5.62 o 
  -3  12   2      945.17      940.14     18.33 o 
  -2  12   2      228.52      191.02     11.10 o 
  -1  12   2     2078.24     2118.26     32.81 o 
   0  12   2       14.62       14.37      4.92 o 
   1  12   2     1438.80     1472.05     19.68 o 
   2  12   2       13.58       11.91      5.35 o 
   3  12   2      656.93      674.42     13.30 o 
   4  12   2        7.07       -5.46      4.78 o 
   5  12   2      201.28      195.27      7.20 o 
   6  12   2        0.62       -4.64      4.89 o 
   7  12   2       15.42       10.30      6.39 o 
   8  12   2       11.16      -11.11      7.41 o 
   9  12   2       11.95       12.32      6.65 o 
  10  12   2       22.84       15.41      9.09 o 
 -10  13   2        0.84       -8.96      8.13 o 
  -9  13   2      366.35      398.37     16.34 o 
  -8  13   2        0.04       -8.25      7.96 o 
  -7  13   2      627.42      676.04     22.66 o 
  -6  13   2      109.48       87.61      8.86 o 
  -5  13   2      312.48      339.75     13.05 o 
  -4  13   2       50.95       47.30      7.56 o 
  -3  13   2        9.09       -2.30      6.06 o 
  -2  13   2       41.91       54.68      9.36 o 
  -1  13   2       72.75       61.80      7.41 o 
   0  13   2        4.59        4.95      5.05 o 
   1  13   2      580.55      582.61     12.44 o 
   2  13   2        1.44       -7.00      4.67 o 
   3  13   2       73.43       81.72      6.63 o 
   4  13   2        9.15        5.05      5.21 o 
   5  13   2      512.08      520.07     12.14 o 
   6  13   2       33.40       32.44      6.74 o 
   7  13   2     1001.29     1089.12     20.02 o 
   8  13   2        0.88       -3.41      6.36 o 
   9  13   2      237.45      279.78     12.33 o 
  10  13   2        0.89      -11.87      7.92 o 
 -10  14   2        1.66        1.17     12.76 o 
  -9  14   2       24.24       11.42      8.40 o 
  -8  14   2       14.76        4.75      8.72 o 
  -7  14   2      173.83      153.77     13.97 o 
  -6  14   2        5.03      -10.76      7.17 o 
  -5  14   2      441.96      415.43     14.56 o 
  -4  14   2       16.18       10.34      6.81 o 
  -3  14   2      904.21      920.34     25.24 o 
  -2  14   2        0.02       -3.02      6.77 o 
  -1  14   2     1017.97     1043.75     20.28 o 
   0  14   2        0.80       -6.21      6.15 o 
   1  14   2      682.24      686.96     14.28 o 
   2  14   2       22.75       31.36      6.17 o 
   3  14   2      555.03      606.31     21.59 o 
   4  14   2       70.43       57.72      7.95 o 
   5  14   2        3.97       -5.50      7.39 o 
   6  14   2       12.72        3.18      6.67 o 
   7  14   2        6.78        6.59      6.61 o 
   8  14   2       70.16       69.02      9.53 o 
   9  14   2       17.06       27.15     13.69 o 
  -9  15   2       69.64       70.35     10.55 o 
  -8  15   2        0.03       -8.86      8.06 o 
  -7  15   2       82.78       88.29     12.67 o 
  -6  15   2        1.02        1.98      7.31 o 
  -5  15   2      110.03      117.50      9.63 o 
  -4  15   2       22.57       18.57      7.63 o 
  -3  15   2        2.38      -11.93      7.95 o 
  -2  15   2       16.82        0.31      7.38 o 
  -1  15   2       53.49       41.69     10.13 o 
   0  15   2        9.11        1.89      6.81 o 
   1  15   2       80.26       80.16      8.66 o 
   2  15   2      183.09      201.95     11.29 o 
   3  15   2      577.42      581.65     32.74 o 
   4  15   2        2.93       -0.43      7.01 o 
   5  15   2      270.00      279.85     12.87 o 
   6  15   2       23.51       35.71     12.14 o 
   7  15   2      341.49      346.34     21.21 o 
   8  15   2        4.51       -1.34      8.28 o 
  -8  16   2        8.08        6.25      9.59 o 
  -7  16   2       98.34       88.60     12.80 o 
  -6  16   2        2.96        9.83      7.91 o 
  -5  16   2      155.55      156.69     11.11 o 
  -4  16   2       83.43       92.15     12.23 o 
  -3  16   2      178.79      173.69     16.30 o 
  -2  16   2       53.43       56.32      8.58 o 
  -1  16   2      370.99      377.99     14.23 o 
   0  16   2       17.93       18.14      7.65 o 
   1  16   2      172.52      205.28     13.09 o 
   2  16   2       14.25       15.89      8.97 o 
   3  16   2       77.77       89.20     10.74 o 
   4  16   2        0.47       -8.27      7.86 o 
   5  16   2        6.40       -9.46      7.08 o 
   6  16   2        8.79        7.09     13.21 o 
   7  16   2        5.89        8.32     11.42 o 
  -6  17   2       33.08       55.67     20.17 o 
  -5  17   2       11.92       15.53      8.10 o 
  -4  17   2        8.87        1.76      8.24 o 
  -3  17   2        4.50        3.78      8.11 o 
  -2  17   2        3.15        3.16      7.55 o 
  -1  17   2       60.51       74.71     10.99 o 
   0  17   2       39.87       51.91     10.39 o 
   1  17   2      184.19      193.95     16.97 o 
   2  17   2        6.44       11.66     10.21 o 
   3  17   2       65.09       67.53     10.85 o 
   4  17   2        8.89        2.19      8.36 o 
   5  17   2      146.70      127.52     17.75 o 
   6  17   2       13.02       14.32     15.38 o 
  -4  18   2       55.00       81.42     10.28 o 
  -3  18   2       82.07       81.04     13.24 o 
  -2  18   2       43.81       65.79     11.69 o 
  -1  18   2      137.89      180.05     13.91 o 
   0  18   2        7.48        8.81      9.48 o 
   1  18   2       26.09       38.34     17.74 o 
   2  18   2       24.12       12.19      9.46 o 
   3  18   2       29.68       28.69     13.11 o 
   4  18   2        1.17       -8.61      8.70 o 
 -13   0   3      330.46      306.32     22.78 o 
 -11   0   3        3.77      -13.18      8.79 o 
  -9   0   3     4344.86     4395.69     89.89 o 
  -7   0   3     2828.14     2790.65     43.00 o 
  -5   0   3      634.12      644.87     12.45 o 
  -3   0   3     1272.26     1516.07     20.30 o 
  -1   0   3    42458.82    44285.20    504.57 o 
   1   0   3     3083.56     3325.32     40.51 o 
   3   0   3     4830.15     4974.58     84.45 o 
   5   0   3    23061.44    23098.06    375.92 o 
   7   0   3     4883.64     5092.04     94.69 o 
   9   0   3     4189.67     3987.39     82.39 o 
  11   0   3      241.70      252.95     20.00 o 
  13   0   3        8.07        8.84     12.99 o 
 -14   1   3        6.27        8.33     10.18 o 
 -13   1   3       90.30       98.47     11.49 o 
 -12   1   3        5.35       -1.80      6.88 o 
 -11   1   3      216.81      214.53     18.24 o 
 -10   1   3       26.27       32.24     11.29 o 
  -9   1   3     2070.81     2009.25     25.92 o 
  -8   1   3        2.54        0.96      3.61 o 
  -7   1   3     1433.15     1448.38     20.84 o 
  -6   1   3      429.63      338.45      7.22 o 
  -5   1   3     9645.48    10577.57     83.68 o 
  -4   1   3       21.76       19.63      3.63 o 
  -3   1   3     4135.80     4337.54     36.13 o 
  -2   1   3       46.74       63.36      2.46 o 
  -1   1   3    40107.24    40355.30    653.28 o 
   0   1   3     6792.10     7336.90     63.43 o 
   1   1   3    42542.09    44936.05    409.88 o 
   2   1   3       44.11       66.50      2.94 o 
   3   1   3       57.18       80.93     17.90 o 
   4   1   3      675.57      549.87     12.47 o 
   5   1   3        1.03        8.34      2.51 o 
   6   1   3      345.59      371.83     12.27 o 
   7   1   3      243.93      169.13     19.72 o 
   8   1   3       88.81       63.22     11.31 o 
  10   1   3       64.67       51.31      9.45 o 
  11   1   3      633.26      617.35     20.86 o 
  12   1   3       13.98       -4.22      7.41 o 
  13   1   3     1132.41     1184.05     31.39 o 
 -14   2   3       69.31       70.66     11.68 o 
 -13   2   3      534.77      500.78     37.58 o 
 -12   2   3       64.59       65.06      9.26 o 
 -11   2   3     1157.64     1060.64     25.90 o 
 -10   2   3      462.83      439.16     20.88 o 
  -9   2   3     2879.77     2928.85     34.59 o 
  -8   2   3      226.23      200.82      7.93 o 
  -7   2   3     1702.43     1723.09     21.89 o 
  -6   2   3       16.04       18.95      5.75 o 
  -5   2   3      794.25      760.65     12.00 o 
  -4   2   3     2032.95     2198.86     29.26 o 
  -3   2   3     7853.00     7896.35    101.58 o 
  -2   2   3     9171.69    10059.80     93.37 o 
  -1   2   3     1797.31     2041.72     17.33 o 
   0   2   3     1779.42     1934.16     29.40 o 
   1   2   3     1901.18     1989.24     27.20 o 
   2   2   3      556.12      597.17     21.27 o 
   3   2   3     3911.20     4272.30     41.80 o 
   4   2   3     2072.24     1984.66     28.83 o 
   5   2   3     6644.97     6514.22     62.57 o 
   6   2   3      399.02      373.30     10.86 o 
   7   2   3     6785.77     6636.33     65.11 o 
   8   2   3      150.38      149.80      9.85 o 
   9   2   3     5282.08     4994.02     69.54 o 
  10   2   3       34.78       40.21      8.33 o 
  11   2   3      254.13      236.52     14.45 o 
  12   2   3       66.13       47.48      9.25 o 
  13   2   3       29.81       37.69     10.72 o 
 -14   3   3       20.61       19.93      9.91 o 
 -13   3   3       38.77       35.98      9.52 o 
 -12   3   3        2.23        3.52      7.65 o 
 -11   3   3      150.99      149.95     11.97 o 
 -10   3   3      169.99      159.71     12.22 o 
  -9   3   3     3998.27     3953.67     52.71 o 
  -8   3   3      519.36      456.40     11.03 o 
  -7   3   3     4522.62     4776.18     49.27 o 
  -6   3   3     4678.43     5093.67     51.25 o 
  -5   3   3     9617.82    10128.85    113.97 o 
  -4   3   3    12392.87    12110.86    162.45 o 
  -3   3   3     8530.14     8791.16    101.36 o 
  -2   3   3     7108.37     7528.00     70.62 o 
  -1   3   3    43027.11    42160.62    915.14 o 
   0   3   3      478.74      445.89     15.13 o 
   1   3   3     9863.24    10331.73     95.15 o 
   2   3   3       22.21       54.17      2.84 o 
   3   3   3     2837.95     2837.86     25.55 o 
   4   3   3     2760.21     2992.14     27.25 o 
   5   3   3      304.96      319.37      9.22 o 
   6   3   3        9.30       11.12      3.27 o 
   7   3   3       47.70       53.97     13.00 o 
   8   3   3     1055.93     1060.33     32.96 o 
   9   3   3      466.27      480.38     16.99 o 
  10   3   3      524.97      525.59     18.39 o 
  11   3   3      610.03      625.52     29.21 o 
  12   3   3      107.82       94.02     26.06 o 
  13   3   3      786.70      808.56     26.15 o 
 -14   4   3      306.04      336.53     18.69 o 
 -13   4   3      512.42      497.45     19.95 o 
 -12   4   3       94.91       96.52     10.89 o 
 -11   4   3     1190.62     1188.35     27.73 o 
 -10   4   3      971.06      994.73     42.56 o 
  -9   4   3     2009.33     2079.75     27.75 o 
  -8   4   3      603.06      584.97     12.77 o 
  -7   4   3     2584.04     2338.64     28.06 o 
  -6   4   3      722.83      769.13     13.29 o 
  -5   4   3       45.33       42.01      4.46 o 
  -4   4   3     1392.23     1423.87     20.92 o 
  -3   4   3      156.08      249.42     12.12 o 
  -2   4   3    11184.84    12120.61    113.01 o 
  -1   4   3    18441.97    18886.97    452.96 o 
   0   4   3     9150.46     8991.54    102.94 o 
   1   4   3     7231.41     7776.79     66.47 o 
   2   4   3     7939.40     7639.59     62.34 o 
   3   4   3     8889.36     9374.47     76.13 o 
   4   4   3     6768.55     6634.49     63.72 o 
   5   4   3    10254.77    10372.67     82.62 o 
   6   4   3      882.72      877.13     14.16 o 
   7   4   3     3691.41     3684.59     40.10 o 
   8   4   3        9.49        5.35      6.12 o 
   9   4   3      780.19      729.32     20.52 o 
  10   4   3      416.27      417.98     16.77 o 
  11   4   3       47.52       36.22      8.72 o 
  12   4   3       66.31       52.63     15.22 o 
  13   4   3        8.95        8.52      9.30 o 
 -14   5   3       16.36       32.47     11.26 o 
 -13   5   3        5.49        2.37      9.10 o 
 -12   5   3        2.72        1.73      8.01 o 
 -11   5   3      165.51      171.76     11.84 o 
 -10   5   3      298.62      274.76     11.30 o 
  -9   5   3     2409.82     2372.86     30.79 o 
  -8   5   3     1106.07     1052.28     17.79 o 
  -7   5   3     2059.27     1945.97     25.24 o 
  -6   5   3     6827.71     6666.17     79.16 o 
  -5   5   3     6918.22     7584.27     87.98 o 
  -4   5   3    20853.62    22150.86    202.92 o 
  -3   5   3    11089.35    10879.37    101.70 o 
  -2   5   3     2362.37     2473.20     30.17 o 
  -1   5   3    52251.47    53266.90    504.08 o 
   0   5   3     2548.01     2369.19     64.23 o 
   1   5   3     6710.57     6484.33     62.39 o 
   2   5   3       75.45       88.23     10.72 o 
   3   5   3      246.86      240.84      5.83 o 
   4   5   3      307.64      338.34      6.41 o 
   5   5   3     2585.35     2518.01     21.84 o 
   6   5   3        0.03       -0.13      2.28 o 
   7   5   3     1546.34     1533.50     21.40 o 
   8   5   3     1525.21     1557.20     24.88 o 
   9   5   3      590.04      611.37     19.05 o 
  10   5   3      430.74      413.97     20.46 o 
  11   5   3      626.53      643.67     34.08 o 
  12   5   3      213.28      180.97     13.45 o 
  13   5   3      390.10      432.23     30.28 o 
 -14   6   3      226.83      238.84     16.48 o 
 -13   6   3      241.91      263.18     17.03 o 
 -12   6   3      209.13      214.11     14.14 o 
 -11   6   3      737.25      767.12     27.62 o 
 -10   6   3      862.51      860.61     17.57 o 
  -9   6   3      258.81      245.93     10.82 o 
  -8   6   3      234.20      193.71     13.84 o 
  -7   6   3     2277.87     2261.20     28.52 o 
  -6   6   3       74.85       75.01      5.79 o 
  -5   6   3      254.61      233.71      8.61 o 
  -4   6   3      399.91      342.10      9.13 o 
  -3   6   3     2965.01     2912.10     26.96 o 
  -2   6   3     1370.80     1541.38     16.85 o 
  -1   6   3      765.65      730.42     11.51 o 
   0   6   3     7661.96     8391.30     80.70 o 
   1   6   3     5052.04     4955.50     49.56 o 
   2   6   3     3887.17     3742.43     33.36 o 
   3   6   3     3178.62     3058.06     28.56 o 
   4   6   3    10378.36    10236.94     74.62 o 
   5   6   3     4042.20     4207.70     33.87 o 
   6   6   3     2141.61     2111.16     21.55 o 
   7   6   3     3202.72     3076.12     35.75 o 
   8   6   3     1188.18     1190.81     19.40 o 
   9   6   3      883.27      775.29     21.71 o 
  10   6   3      650.63      686.11     21.36 o 
  11   6   3       27.10       23.88      8.39 o 
  12   6   3        9.79        2.73      8.35 o 
  13   6   3        3.24        2.81      9.54 o 
 -13   7   3        6.08        8.37     12.83 o 
 -12   7   3        0.40       -8.71      8.65 o 
 -11   7   3       82.98       76.45     25.79 o 
 -10   7   3      330.81      300.08     11.94 o 
  -9   7   3      886.50      832.24     17.41 o 
  -8   7   3      750.17      705.32     14.62 o 
  -7   7   3     1906.65     1837.09     22.50 o 
  -6   7   3     5940.31     5803.66     60.40 o 
  -5   7   3     2240.38     2302.79     28.35 o 
  -4   7   3     4427.17     4057.45     43.15 o 
  -3   7   3      905.03      916.07     11.65 o 
  -2   7   3     8656.23     8634.29    117.70 o 
  -1   7   3     8316.71     8189.93     79.57 o 
   0   7   3     1539.15     1567.45     19.85 o 
   1   7   3     3192.23     3464.54     37.14 o 
   2   7   3     5367.38     5235.08     52.89 o 
   3   7   3     2397.73     2421.83     21.53 o 
   4   7   3      161.61      150.88      7.70 o 
   5   7   3      375.38      360.14      9.85 o 
   6   7   3       80.98       87.97      4.42 o 
   7   7   3      515.92      515.10     12.51 o 
   8   7   3      671.42      710.01     16.13 o 
   9   7   3      325.34      350.28     16.43 o 
  10   7   3      581.00      564.98     19.56 o 
  11   7   3      733.04      758.41     33.71 o 
  12   7   3      261.96      256.11     16.64 o 
 -13   8   3       43.77       49.03      9.56 o 
 -12   8   3      310.53      319.48     15.33 o 
 -11   8   3      278.93      308.45     14.53 o 
 -10   8   3      481.46      491.21     12.95 o 
  -9   8   3      130.87      149.37      8.03 o 
  -8   8   3       28.83       24.00      6.14 o 
  -7   8   3     2329.24     2322.10     30.82 o 
  -6   8   3      316.67      316.49     10.99 o 
  -5   8   3       19.62       28.57      6.26 o 
  -4   8   3      120.80      114.02      5.49 o 
  -3   8   3     2338.18     1961.53     20.50 o 
  -2   8   3     1306.72     1326.64     18.12 o 
  -1   8   3     2888.11     2836.39     34.86 o 
   0   8   3     3057.21     2910.62     32.74 o 
   1   8   3     4487.48     4558.99     50.97 o 
   2   8   3     7911.92     7892.92     67.60 o 
   3   8   3     2393.79     2269.08     20.93 o 
   4   8   3     4653.95     4547.46     37.66 o 
   5   8   3     1931.04     1852.81     18.72 o 
   6   8   3     1694.60     1661.06     17.74 o 
   7   8   3     2319.45     2171.56     29.14 o 
   8   8   3      594.57      621.05     14.74 o 
   9   8   3      187.93      154.84     11.50 o 
  10   8   3      215.80      230.16     20.00 o 
  11   8   3        8.14       -0.76      8.41 o 
  12   8   3       35.90       28.33     13.34 o 
 -13   9   3        3.72      -11.67      9.92 o 
 -12   9   3        0.85        0.16      8.40 o 
 -11   9   3        0.08      -10.41      6.96 o 
 -10   9   3        9.40       -2.72      5.65 o 
  -9   9   3      316.42      269.32     10.79 o 
  -8   9   3      351.76      323.03     11.03 o 
  -7   9   3      726.17      642.74     24.50 o 
  -6   9   3      956.55      945.47     17.70 o 
  -5   9   3      223.16      217.10      9.41 o 
  -4   9   3     1851.27     1699.61     19.30 o 
  -3   9   3     1455.41     1417.49     16.68 o 
  -2   9   3     4942.70     4879.38     51.33 o 
  -1   9   3     4061.78     4114.43     44.29 o 
   0   9   3     3785.50     3873.25     59.95 o 
   1   9   3      350.41      348.16     10.14 o 
   2   9   3      721.45      736.66     12.50 o 
   3   9   3      231.87      240.12     13.21 o 
   4   9   3      264.85      233.51      7.07 o 
   5   9   3     1549.42     1591.75     25.00 o 
   6   9   3       24.97       25.59      5.19 o 
   7   9   3      929.83      885.24     17.56 o 
   8   9   3      218.71      226.20     11.25 o 
   9   9   3       80.72       90.84     12.13 o 
  10   9   3      190.23      170.25     12.44 o 
  11   9   3      183.74      198.30     14.24 o 
  12   9   3      198.49      209.23     15.36 o 
 -12  10   3      297.87      341.80     16.81 o 
 -11  10   3      152.35      148.90     11.79 o 
 -10  10   3      326.88      325.59     12.05 o 
  -9  10   3       45.73       37.32      6.14 o 
  -8  10   3      124.36       99.26      7.30 o 
  -7  10   3      204.59      223.31     10.69 o 
  -6  10   3      316.15      335.67     13.66 o 
  -5  10   3      165.47      160.43     15.95 o 
  -4  10   3      241.30      258.89      9.64 o 
  -3  10   3      867.66      842.55     15.12 o 
  -2  10   3      856.31      905.17     15.52 o 
  -1  10   3      533.97      500.58     11.79 o 
   0  10   3      331.63      311.22      9.98 o 
   1  10   3     2162.85     2056.52     23.12 o 
   2  10   3     2948.65     2860.84     29.51 o 
   3  10   3      178.88      146.96      6.05 o 
   4  10   3     1132.18     1082.99     13.03 o 
   5  10   3      211.41      199.79      7.42 o 
   6  10   3     1100.78     1104.39     22.87 o 
   7  10   3      196.03      176.34      9.34 o 
   8  10   3      298.48      288.43     12.16 o 
   9  10   3       45.97       24.41      9.10 o 
  10  10   3      201.02      213.68     14.13 o 
  11  10   3        3.28        9.05      9.13 o 
 -12  11   3        3.00       -9.63     15.13 o 
 -11  11   3        0.47      -12.93     11.01 o 
 -10  11   3       34.25       23.60      6.61 o 
  -9  11   3       96.03       72.27      7.43 o 
  -8  11   3      340.04      345.14     11.60 o 
  -7  11   3      132.76      114.35      8.41 o 
  -6  11   3     1701.08     1734.43     26.44 o 
  -5  11   3        0.14       -7.84      5.23 o 
  -4  11   3     2698.25     2531.06     41.41 o 
  -3  11   3       97.10      112.53      9.76 o 
  -2  11   3     1960.73     1879.91     25.22 o 
  -1  11   3      172.88      142.60      9.17 o 
   0  11   3      211.36      193.28      7.96 o 
   1  11   3       50.94       51.04      5.41 o 
   2  11   3      968.70      916.43     14.83 o 
   3  11   3      124.57       97.46      6.47 o 
   4  11   3      450.80      418.91      8.65 o 
   5  11   3        8.93        1.31      3.73 o 
   6  11   3        0.57       -0.87      4.70 o 
   7  11   3        9.79        9.33      5.64 o 
   8  11   3       36.78       25.87      6.96 o 
   9  11   3        0.07        0.48      8.28 o 
  10  11   3      371.60      422.77     19.86 o 
  11  11   3       26.63        2.63     13.97 o 
 -11  12   3       11.19        2.52     12.10 o 
 -10  12   3      275.73      301.57     14.72 o 
  -9  12   3       51.80       40.96      8.59 o 
  -8  12   3       84.88       84.20     16.34 o 
  -7  12   3      115.21       93.28      8.61 o 
  -6  12   3      376.23      376.36     13.24 o 
  -5  12   3        0.82       -7.03      5.46 o 
  -4  12   3      128.13       99.60     10.10 o 
  -3  12   3        7.36       -3.81      7.24 o 
  -2  12   3       34.90       23.77      6.34 o 
  -1  12   3       47.43       49.10      6.04 o 
   0  12   3      493.28      433.69     10.59 o 
   1  12   3        8.51        2.54      4.93 o 
   2  12   3     1548.73     1493.39     27.09 o 
   3  12   3       42.96       58.94      5.82 o 
   4  12   3      749.10      781.92     12.77 o 
   5  12   3       40.04       22.59      4.47 o 
   6  12   3      940.27      989.03     20.89 o 
   7  12   3      173.20      136.79      7.51 o 
   8  12   3      228.38      248.57     15.00 o 
   9  12   3       53.77       52.52      8.07 o 
  10  12   3       83.27       86.09     12.07 o 
 -10  13   3        6.54       -6.70      7.81 o 
  -9  13   3        8.81        2.34      8.08 o 
  -8  13   3      370.23      380.14     18.63 o 
  -7  13   3        5.09      -10.63      7.44 o 
  -6  13   3      782.96      824.06     19.11 o 
  -5  13   3       56.08       30.63      7.00 o 
  -4  13   3     1052.10     1081.05     20.72 o 
  -3  13   3        5.93       -1.80      6.02 o 
  -2  13   3     1555.78     1556.91     24.88 o 
  -1  13   3        0.27       -3.09      5.58 o 
   0  13   3      190.17      182.18      9.41 o 
   1  13   3       13.32        6.41      5.03 o 
   2  13   3      223.74      245.80      9.83 o 
   3  13   3       42.79       44.82      6.07 o 
   4  13   3      313.38      304.05      9.33 o 
   5  13   3        0.10       -6.26      4.18 o 
   6  13   3      140.36      124.90      7.28 o 
   7  13   3       34.69       33.05      6.93 o 
   8  13   3       97.39       93.45      8.30 o 
   9  13   3       38.27       -0.89      7.99 o 
  10  13   3      147.24      147.30     16.68 o 
 -10  14   3       83.49       85.14     11.07 o 
  -9  14   3        0.31       -5.66      8.39 o 
  -8  14   3       45.08       52.02     11.81 o 
  -7  14   3       12.79       -3.45      7.67 o 
  -6  14   3       95.40      108.62      9.50 o 
  -5  14   3       29.10       18.71      7.49 o 
  -4  14   3        0.65       -9.32      6.21 o 
  -3  14   3        0.63      -13.79      9.51 o 
  -2  14   3        0.58       -1.64      6.45 o 
  -1  14   3        1.63       -3.31      7.47 o 
   0  14   3      365.82      371.44     13.32 o 
   1  14   3       45.41       55.67      7.50 o 
   2  14   3     1067.50     1062.96     17.85 o 
   3  14   3       16.28       22.10      6.35 o 
   4  14   3      483.40      486.45     14.35 o 
   5  14   3       13.20        3.16      6.67 o 
   6  14   3      466.10      510.30     29.78 o 
   7  14   3       10.20        6.72     10.07 o 
   8  14   3      180.54      170.84     11.80 o 
   9  14   3        1.14      -10.23      8.15 o 
  -9  15   3        3.32      -12.55      8.37 o 
  -8  15   3      121.47      114.47     13.32 o 
  -7  15   3        9.11        0.30      9.87 o 
  -6  15   3      259.29      274.97     13.81 o 
  -5  15   3       60.56       64.37      8.83 o 
  -4  15   3      421.75      458.18     16.84 o 
  -3  15   3      100.01      115.38      9.75 o 
  -2  15   3      390.93      392.52     14.73 o 
  -1  15   3       35.40       37.99      7.78 o 
   0  15   3      242.46      252.22     12.42 o 
   1  15   3       45.99       43.17     10.91 o 
   2  15   3      393.53      390.20     14.23 o 
   3  15   3        5.42       -1.77      7.09 o 
   4  15   3       27.38       22.17      7.40 o 
   5  15   3       28.11        3.70     10.22 o 
   6  15   3        5.77        8.63     10.49 o 
   7  15   3       30.06       30.95     10.82 o 
   8  15   3       33.70       31.98      8.78 o 
  -8  16   3       33.40       45.25     12.89 o 
  -7  16   3       16.02       40.39     12.40 o 
  -6  16   3       23.77       15.04      8.55 o 
  -5  16   3       10.73       13.85      8.38 o 
  -4  16   3        3.94       -5.51      7.16 o 
  -3  16   3       15.54        8.20      9.29 o 
  -2  16   3       23.37       20.14     10.41 o 
  -1  16   3        5.29        7.61      7.53 o 
   0  16   3      141.42      120.85     10.96 o 
   1  16   3       52.35       72.89      8.97 o 
   2  16   3      328.71      360.78     17.08 o 
   3  16   3       46.43       60.99     10.37 o 
   4  16   3      175.65      205.51     14.10 o 
   5  16   3       33.22       34.83     13.64 o 
   6  16   3      148.44      167.50     20.19 o 
   7  16   3       44.35       58.36     14.32 o 
  -6  17   3      110.90      132.50     11.55 o 
  -5  17   3       51.21       62.74      9.55 o 
  -4  17   3      161.01      178.64     11.77 o 
  -3  17   3       66.92       84.82      9.86 o 
  -2  17   3      160.97      189.00     11.70 o 
  -1  17   3       45.56       61.96      9.38 o 
   0  17   3       13.42       30.08     10.00 o 
   1  17   3        0.34        0.34      8.84 o 
   2  17   3       13.22        7.75      8.51 o 
   3  17   3       11.52        5.02      8.57 o 
   4  17   3        6.44       10.36      9.17 o 
   5  17   3        3.21      -10.95     12.67 o 
  -4  18   3        0.20       -4.07      8.28 o 
  -3  18   3        5.48       -2.07      9.82 o 
  -2  18   3       12.43       12.41      9.87 o 
  -1  18   3        4.09       10.94     12.35 o 
   0  18   3       98.33      106.82     12.74 o 
   1  18   3        2.69       11.47      9.55 o 
   2  18   3       46.76       64.98     18.50 o 
   3  18   3       37.96       55.15     10.69 o 
 -14   0   4       16.78       35.13     14.22 o 
 -12   0   4       76.02       82.88     14.83 o 
 -10   0   4      665.36      649.75     28.66 o 
  -8   0   4     1651.52     1703.62     26.60 o 
  -6   0   4    10207.66    10280.80    116.21 o 
  -4   0   4     3549.70     3361.73     41.27 o 
  -2   0   4      374.62      293.16      7.63 o 
   0   0   4     7446.05     7741.17     71.85 o 
   2   0   4    18914.11    19426.38    226.24 o 
   4   0   4     4210.09     4313.16     77.01 o 
   6   0   4      395.77      446.33     18.46 o 
   8   0   4     4701.51     4547.46     89.00 o 
  10   0   4     2071.35     1903.15     51.10 o 
  12   0   4      460.09      444.80     26.35 o 
 -14   1   4      700.59      769.29     35.68 o 
 -13   1   4        4.71        9.81      8.83 o 
 -12   1   4      378.04      401.59     23.57 o 
 -11   1   4        1.36       -9.84      6.56 o 
 -10   1   4     2449.82     2346.08     74.52 o 
  -9   1   4      829.33      802.22     15.03 o 
  -8   1   4     1388.68     1422.24     19.95 o 
  -7   1   4       21.10       11.47      2.87 o 
  -6   1   4        0.05       -2.35      2.56 o 
  -5   1   4      406.96      484.64      7.97 o 
  -4   1   4      301.62      264.63      6.19 o 
  -3   1   4        0.82       -1.02      1.83 o 
  -2   1   4       21.67       37.73      3.79 o 
  -1   1   4    17932.80    19161.01    186.37 o 
   0   1   4    13222.56    13369.78    154.62 o 
   1   1   4     1138.80      868.55      8.55 o 
   2   1   4     2897.92     2826.69     28.26 o 
   3   1   4     1828.66     2015.31     23.35 o 
   4   1   4    20764.80    22102.21    249.68 o 
   5   1   4      721.81      814.01     16.82 o 
   6   1   4     5639.42     6038.38     67.16 o 
   7   1   4        0.65       -6.87      4.58 o 
   8   1   4     1913.30     2029.17     35.14 o 
   9   1   4        4.28      -13.55     16.86 o 
  10   1   4      766.85      823.86     23.04 o 
  11   1   4        5.41       -0.98      7.03 o 
  12   1   4        0.19        9.22     11.57 o 
  13   1   4       25.57       29.86      9.99 o 
 -14   2   4        8.16        9.40      9.75 o 
 -13   2   4       15.17       17.18      9.27 o 
 -12   2   4       27.28       27.44      8.79 o 
 -11   2   4      137.09      135.53     11.09 o 
 -10   2   4     3074.90     2961.55     49.72 o 
  -9   2   4      805.30      794.82     15.40 o 
  -8   2   4     2342.29     2468.31     29.70 o 
  -7   2   4       88.25       62.54      7.47 o 
  -6   2   4    15877.86    16125.12    156.60 o 
  -5   2   4     6022.85     6109.67     71.41 o 
  -4   2   4    16608.54    17551.75    162.56 o 
  -3   2   4     5328.14     5568.21     46.70 o 
  -2   2   4     5641.89     6590.37     55.49 o 
  -1   2   4     8085.23     8485.71    216.16 o 
   0   2   4     1096.30     1088.93     11.01 o 
   1   2   4    10394.42    11208.13     91.04 o 
   2   2   4      121.02      123.95      3.93 o 
   3   2   4      742.76      708.32      8.88 o 
   4   2   4     2132.21     2483.05     34.62 o 
   5   2   4      130.52      177.19      8.70 o 
   6   2   4       74.83       88.60     11.98 o 
   7   2   4      628.89      623.48     13.94 o 
   8   2   4     3632.97     3640.80     53.21 o 
   9   2   4     1435.54     1402.52     29.33 o 
  10   2   4     1917.91     1731.55     34.43 o 
  11   2   4        3.87        2.14     11.63 o 
  12   2   4      471.74      491.84     19.83 o 
  13   2   4      128.88      146.48     13.59 o 
 -14   3   4      617.06      674.11     39.69 o 
 -13   3   4      129.75      116.83     11.76 o 
 -12   3   4      703.50      688.44     21.94 o 
 -11   3   4      288.43      287.16     15.23 o 
 -10   3   4     1305.11     1285.85     59.29 o 
  -9   3   4     1975.52     1973.87     26.50 o 
  -8   3   4      579.12      624.70     13.38 o 
  -7   3   4      550.91      545.37     11.50 o 
  -6   3   4       38.19       39.91      4.20 o 
  -5   3   4       11.59       11.81      6.08 o 
  -4   3   4      334.25      392.60     13.32 o 
  -3   3   4       36.92       50.30      3.30 o 
  -2   3   4    17734.88    18709.83    175.55 o 
  -1   3   4     1093.75      846.80     22.25 o 
   0   3   4    34457.80    33722.04    566.56 o 
   1   3   4       23.71       16.63      2.09 o 
   2   3   4    11068.16    11463.40     92.23 o 
   3   3   4     1561.22     1326.46     14.13 o 
   4   3   4     7469.97     7882.53     65.38 o 
   5   3   4    10206.26     9894.74    116.79 o 
   6   3   4     2410.60     2555.06     28.99 o 
   7   3   4     1042.26     1040.90     24.09 o 
   8   3   4     1741.99     1798.15     32.69 o 
   9   3   4      894.50      731.02     69.63 o 
  10   3   4      760.44      779.58     39.52 o 
  11   3   4        5.79       -7.91      6.57 o 
  12   3   4        1.97       -0.18      8.27 o 
  13   3   4       19.00        4.48      9.17 o 
 -14   4   4       29.41       48.55     10.72 o 
 -13   4   4       12.87       14.03     10.72 o 
 -12   4   4      141.22      132.55     11.71 o 
 -11   4   4       46.90       45.32      9.09 o 
 -10   4   4     1651.09     1571.64     23.93 o 
  -9   4   4     2231.62     2190.79     28.96 o 
  -8   4   4     1707.50     1749.59     23.87 o 
  -7   4   4      522.21      519.52     11.61 o 
  -6   4   4    10616.98    10824.08    126.88 o 
  -5   4   4     8093.84     8067.58     78.02 o 
  -4   4   4     6107.07     5580.83     55.13 o 
  -3   4   4      472.47      396.51      7.82 o 
  -2   4   4    18944.94    20454.19    193.19 o 
  -1   4   4      902.13      846.17     15.37 o 
   0   4   4     5879.89     5873.59     59.08 o 
   1   4   4     8935.57     9431.50     76.97 o 
   2   4   4     3578.39     3244.61     28.94 o 
   3   4   4      763.49      785.34     10.22 o 
   4   4   4        3.91       39.08      3.11 o 
   5   4   4      242.01      271.45      5.46 o 
   6   4   4     1696.82     1721.51     22.07 o 
   7   4   4      719.32      717.13     13.28 o 
   8   4   4     2532.55     2394.99     39.60 o 
   9   4   4     2022.86     1939.56     35.87 o 
  10   4   4     1069.97     1001.48     25.56 o 
  11   4   4      187.32      182.52     12.83 o 
  12   4   4      685.07      659.43     23.50 o 
  13   4   4      238.58      269.51     23.11 o 
 -14   5   4      237.61      243.74     16.64 o 
 -13   5   4      166.23      157.10     14.37 o 
 -12   5   4      635.17      647.73     23.45 o 
 -11   5   4      133.17      117.19     11.30 o 
 -10   5   4      787.17      796.06     16.86 o 
  -9   5   4     2482.21     2513.94     32.10 o 
  -8   5   4      484.36      531.85     12.75 o 
  -7   5   4      406.04      385.79      9.66 o 
  -6   5   4      852.02      886.84     15.11 o 
  -5   5   4     1065.52     1098.08     18.55 o 
  -4   5   4       83.78       60.74      6.76 o 
  -3   5   4     2658.10     2767.22     29.81 o 
  -2   5   4     1573.49     1517.71     17.84 o 
  -1   5   4     8668.60     8590.85    105.36 o 
   0   5   4    15091.99    16102.52    181.18 o 
   1   5   4     4177.37     3806.84     33.40 o 
   2   5   4    13034.55    13422.61    107.55 o 
   3   5   4     7124.86     7381.89     61.62 o 
   4   5   4    12588.97    13104.21    106.04 o 
   5   5   4     6991.40     6726.68     50.88 o 
   6   5   4     4439.28     4348.77     46.01 o 
   7   5   4      223.16      198.85      9.92 o 
   8   5   4     1770.52     1838.11     33.38 o 
   9   5   4      300.54      254.51     14.43 o 
  10   5   4      213.44      206.75     13.41 o 
  11   5   4        4.71       -4.77      8.71 o 
  12   5   4       19.00       12.16      8.64 o 
  13   5   4       19.58        8.68      9.39 o 
 -14   6   4       11.18        8.74      9.65 o 
 -13   6   4        2.24        3.20     11.09 o 
 -12   6   4       81.41       83.09     15.63 o 
 -11   6   4      140.37      128.17     11.01 o 
 -10   6   4      194.92      205.36     11.11 o 
  -9   6   4      740.81      719.25     14.42 o 
  -8   6   4     1749.43     1724.17     22.01 o 
  -7   6   4      860.98      804.01     15.56 o 
  -6   6   4     6457.00     6333.01     67.32 o 
  -5   6   4     9515.54     9795.63    116.04 o 
  -4   6   4     6572.44     6421.55     63.67 o 
  -3   6   4     2937.96     2509.44     34.47 o 
  -2   6   4    11056.34    11422.39    124.07 o 
  -1   6   4      277.89      229.47     17.84 o 
   0   6   4     1284.61     1183.21     20.07 o 
   1   6   4     2220.91     2499.43     23.75 o 
   2   6   4     2527.47     2583.55     24.73 o 
   3   6   4     5764.05     6183.51     52.91 o 
   4   6   4      145.53      145.99     11.24 o 
   5   6   4       97.21       92.82      5.56 o 
   6   6   4     2597.69     2688.50     31.96 o 
   7   6   4      856.14      838.28     22.35 o 
   8   6   4      620.61      618.47     18.90 o 
   9   6   4     1699.56     1659.11     33.24 o 
  10   6   4     1153.97     1091.28     58.07 o 
  11   6   4      243.07      284.38     15.83 o 
  12   6   4      483.08      503.33     29.33 o 
 -13   7   4      223.50      222.65     13.25 o 
 -12   7   4      506.96      532.53     17.79 o 
 -11   7   4      225.57      224.67     12.34 o 
 -10   7   4      362.23      381.49     11.64 o 
  -9   7   4      682.94      711.03     14.39 o 
  -8   7   4      446.26      528.36     12.16 o 
  -7   7   4      646.92      649.40     14.58 o 
  -6   7   4      770.89      732.01     14.85 o 
  -5   7   4      120.21      124.55      6.35 o 
  -4   7   4      432.54      350.59     13.78 o 
  -3   7   4      255.78      287.19      7.96 o 
  -2   7   4      183.12      170.88      6.26 o 
  -1   7   4     7854.09     7920.18     77.30 o 
   0   7   4     7134.53     7241.16     71.28 o 
   1   7   4     1821.17     1844.31     28.09 o 
   2   7   4     9430.58     9063.80     75.09 o 
   3   7   4    10432.92    10471.20     86.31 o 
   4   7   4     2383.51     2627.12     23.52 o 
   5   7   4     4308.95     4364.83     35.75 o 
   6   7   4     1142.77     1182.70     16.65 o 
   7   7   4      793.77      746.66     15.01 o 
   8   7   4      850.29      828.85     16.52 o 
   9   7   4      744.76      760.44     22.48 o 
  10   7   4       12.14       12.10      7.70 o 
  11   7   4       49.86       66.35     10.45 o 
  12   7   4       14.00       11.25      9.47 o 
 -13   8   4        2.64       -2.46     10.59 o 
 -12   8   4       11.21        6.66      8.29 o 
 -11   8   4      149.20      153.70     12.20 o 
 -10   8   4        1.22        4.72      6.55 o 
  -9   8   4      663.62      605.32     13.74 o 
  -8   8   4      241.92      244.78      9.29 o 
  -7   8   4      229.19      220.43     10.26 o 
  -6   8   4     3125.71     3011.43     36.02 o 
  -5   8   4     1117.02     1000.79     17.09 o 
  -4   8   4     1305.02     1290.12     18.73 o 
  -3   8   4     4463.39     4279.33     55.66 o 
  -2   8   4     7552.68     7693.75     76.08 o 
  -1   8   4     3821.49     3796.03     40.76 o 
   0   8   4      574.08      564.21     11.70 o 
   1   8   4     2039.47     2030.35     25.10 o 
   2   8   4       76.59       53.54      4.18 o 
   3   8   4        0.20        5.81      4.61 o 
   4   8   4       99.05       92.01      4.82 o 
   5   8   4        0.65       -4.89      3.72 o 
   6   8   4      723.94      703.71     13.28 o 
   7   8   4      676.71      641.55     14.82 o 
   8   8   4      117.17      113.03      7.72 o 
   9   8   4      742.87      739.93     36.63 o 
  10   8   4      394.58      369.12     18.52 o 
  11   8   4      392.77      415.57     18.55 o 
  12   8   4      306.09      294.09     26.49 o 
 -13   9   4      193.41      202.39     13.73 o 
 -12   9   4      193.67      206.44     12.85 o 
 -11   9   4      197.14      217.18     12.38 o 
 -10   9   4      173.95      164.93     15.70 o 
  -9   9   4      474.75      456.57     12.56 o 
  -8   9   4        9.12       -6.55      7.24 o 
  -7   9   4      242.25      210.08     15.92 o 
  -6   9   4      236.17      274.48     10.38 o 
  -5   9   4        0.71       -4.30      4.09 o 
  -4   9   4       88.95       91.13      9.22 o 
  -3   9   4       43.03       60.36     11.59 o 
  -2   9   4      110.62      133.28     20.09 o 
  -1   9   4     2073.25     2181.12     27.44 o 
   0   9   4     1160.73     1103.59     17.10 o 
   1   9   4     2112.10     1986.12     25.49 o 
   2   9   4     2211.52     2163.44     33.25 o 
   3   9   4     3061.82     2948.48     26.47 o 
   4   9   4     2392.90     2250.66     21.84 o 
   5   9   4     4562.12     4453.37     37.40 o 
   6   9   4      613.67      606.02     12.79 o 
   7   9   4      628.21      627.75     14.64 o 
   8   9   4      505.97      485.82     14.14 o 
   9   9   4      288.17      290.20     15.41 o 
  10   9   4        2.57      -11.56      7.75 o 
  11   9   4       39.27       53.60     10.96 o 
 -12  10   4        8.41        9.37     13.43 o 
 -11  10   4      116.84      123.62     10.79 o 
 -10  10   4       15.18        5.54      6.01 o 
  -9  10   4      425.80      449.35     12.76 o 
  -8  10   4      191.73      165.73      9.38 o 
  -7  10   4      548.06      546.76     14.76 o 
  -6  10   4      301.84      265.85     16.57 o 
  -5  10   4     1509.21     1443.80     27.69 o 
  -4  10   4      467.80      464.20     11.96 o 
  -3  10   4     2300.24     2315.07     76.55 o 
  -2  10   4      504.40      466.98     11.23 o 
  -1  10   4     2927.76     2913.06     34.15 o 
   0  10   4        3.61       -5.09      4.34 o 
   1  10   4       77.15       91.14      6.58 o 
   2  10   4       97.30      100.60      6.91 o 
   3  10   4       48.51       45.37      4.04 o 
   4  10   4        3.23        0.45      3.58 o 
   5  10   4      226.74      211.98     10.19 o 
   6  10   4      403.81      381.17     14.15 o 
   7  10   4      395.35      381.96     14.59 o 
   8  10   4       19.52       10.86      6.09 o 
   9  10   4      188.48      172.40     12.74 o 
  10  10   4      204.58      202.71     14.31 o 
  11  10   4      215.39      226.37     15.21 o 
 -12  11   4       58.99       61.60     14.56 o 
 -11  11   4      208.31      241.24     18.10 o 
 -10  11   4       32.60       22.03      9.15 o 
  -9  11   4      122.28      137.49     10.32 o 
  -8  11   4       28.37        7.17      8.46 o 
  -7  11   4      642.72      596.60     20.74 o 
  -6  11   4        4.67       -0.85      5.73 o 
  -5  11   4      138.55      125.84      9.20 o 
  -4  11   4      739.05      667.42     21.31 o 
  -3  11   4      660.18      583.21     19.07 o 
  -2  11   4       78.45       52.20      8.12 o 
  -1  11   4      535.91      488.85     18.73 o 
   0  11   4      406.94      402.01     11.37 o 
   1  11   4      848.64      884.02     16.42 o 
   2  11   4      414.69      371.61     10.38 o 
   3  11   4      979.99      959.82     13.48 o 
   4  11   4      109.39      109.96      5.16 o 
   5  11   4      614.03      603.22     10.93 o 
   6  11   4       86.40       80.90      6.42 o 
   7  11   4      357.87      355.47     15.71 o 
   8  11   4       55.34       28.55      7.13 o 
   9  11   4      253.75      216.23     17.40 o 
  10  11   4       11.70        4.30      8.78 o 
 -11  12   4       53.14       68.68     10.31 o 
 -10  12   4        1.88       -7.55      7.92 o 
  -9  12   4      281.19      263.13     13.67 o 
  -8  12   4       14.86       10.67     10.12 o 
  -7  12   4      452.65      466.37     31.28 o 
  -6  12   4      133.37      115.05     11.63 o 
  -5  12   4      707.90      677.25     24.89 o 
  -4  12   4       88.36       70.09      9.52 o 
  -3  12   4     1080.62     1059.67     24.69 o 
  -2  12   4       94.89       92.06     14.34 o 
  -1  12   4      761.90      748.74     21.80 o 
   0  12   4       32.56       20.91      7.05 o 
   1  12   4      146.29      139.21      7.19 o 
   2  12   4        2.60       -8.25      5.50 o 
   3  12   4       46.46       46.96      4.88 o 
   4  12   4        2.20       -4.81      4.04 o 
   5  12   4       34.23       33.51      5.11 o 
   6  12   4       38.18       30.60      7.33 o 
   7  12   4       37.01       29.67      6.28 o 
   8  12   4        1.36      -11.75      7.84 o 
   9  12   4      121.78      122.15     12.40 o 
  10  12   4       12.28       -3.66      9.95 o 
 -10  13   4        3.40        0.29      8.60 o 
  -9  13   4      153.46      185.80     12.20 o 
  -8  13   4        0.46       -6.55     16.36 o 
  -7  13   4       32.35       19.66      8.03 o 
  -6  13   4       10.17      -10.14      9.69 o 
  -5  13   4       66.60       52.32     10.75 o 
  -4  13   4        0.51      -11.85      7.90 o 
  -3  13   4      116.58      113.82     10.81 o 
  -2  13   4        7.96        3.26     11.12 o 
  -1  13   4      321.21      285.78     12.10 o 
   0  13   4       25.03        8.60      6.35 o 
   1  13   4      347.81      300.49     11.34 o 
   2  13   4       12.69       15.17      5.94 o 
   3  13   4      942.89      867.70     15.69 o 
   4  13   4        0.68       -5.69      8.96 o 
   5  13   4      875.43      887.18     21.15 o 
   6  13   4       12.03        5.83      6.16 o 
   7  13   4      252.24      289.74     12.22 o 
   8  13   4       26.16        4.62      8.00 o 
   9  13   4      107.03       95.62     14.44 o 
 -10  14   4        1.32       -5.53      8.25 o 
  -9  14   4      145.05      165.81     12.29 o 
  -8  14   4       11.04       22.09     10.65 o 
  -7  14   4      331.81      342.99     14.58 o 
  -6  14   4       16.39       12.43      7.67 o 
  -5  14   4      503.34      519.12     16.35 o 
  -4  14   4       15.61        7.60      7.32 o 
  -3  14   4      556.04      599.63     16.79 o 
  -2  14   4       24.53       50.26      7.89 o 
  -1  14   4      694.56      715.09     17.68 o 
   0  14   4        0.56       -8.79      9.44 o 
   1  14   4       56.18       56.52      7.80 o 
   2  14   4       65.69       77.51     14.27 o 
   3  14   4        3.86       -3.08     12.17 o 
   4  14   4        8.87       -1.75      5.87 o 
   5  14   4       82.08       70.35      8.80 o 
   6  14   4       77.02       88.50      9.74 o 
   7  14   4      214.24      197.17     12.06 o 
   8  14   4        1.70      -12.52      8.34 o 
  -9  15   4       19.64       15.44      9.20 o 
  -8  15   4        8.66      -10.45     10.77 o 
  -7  15   4       33.75       38.07      8.46 o 
  -6  15   4       41.66       61.99      9.24 o 
  -5  15   4       29.31       18.15      7.86 o 
  -4  15   4        3.69       -7.28      7.35 o 
  -3  15   4      138.19      128.27     13.60 o 
  -2  15   4       55.96       46.81      8.90 o 
  -1  15   4      179.76      180.52     10.62 o 
   0  15   4      124.74      133.08     11.96 o 
   1  15   4      530.48      524.10     17.43 o 
   2  15   4      116.52      121.41      9.54 o 
   3  15   4      561.51      551.34     17.42 o 
   4  15   4       44.47       37.52      7.74 o 
   5  15   4      407.05      441.42     25.29 o 
   6  15   4       39.27       70.20     15.87 o 
   7  15   4      168.40      170.02     20.30 o 
   8  15   4       10.64       13.93      9.38 o 
  -7  16   4       94.29      126.06     29.75 o 
  -6  16   4       21.68       30.17      8.88 o 
  -5  16   4      180.94      171.20     11.35 o 
  -4  16   4       20.19       34.73      8.48 o 
  -3  16   4      298.74      360.89     15.43 o 
  -2  16   4       50.97       67.87     11.43 o 
  -1  16   4      119.90      146.05     10.18 o 
   0  16   4       22.78       19.84      7.55 o 
   1  16   4       23.09       34.97      8.15 o 
   2  16   4       25.74       36.00      7.89 o 
   3  16   4        2.13       -5.74      7.89 o 
   4  16   4        5.78       -3.84      7.74 o 
   5  16   4        2.25        5.32     11.80 o 
   6  16   4       25.55       25.01     13.60 o 
  -6  17   4        0.26       -0.47      8.87 o 
  -5  17   4        1.72       -5.44      7.99 o 
  -4  17   4        2.25       -0.61      7.87 o 
  -3  17   4       41.75       39.52      9.17 o 
  -2  17   4       19.82       21.76      8.37 o 
  -1  17   4       80.44       66.12      9.43 o 
   0  17   4        7.28       -0.56      7.74 o 
   1  17   4       53.15       38.87      9.87 o 
   2  17   4       19.28       17.67     18.58 o 
   3  17   4      125.09      124.41     12.33 o 
   4  17   4       18.50       38.84     10.15 o 
   5  17   4      123.89      158.47     19.32 o 
  -4  18   4        1.44        5.86      8.45 o 
  -3  18   4       82.44       93.37     10.67 o 
  -2  18   4       17.41       26.32      9.26 o 
  -1  18   4       29.34       36.10     13.38 o 
   0  18   4        9.79        3.70     10.08 o 
   1  18   4       36.98       44.12     10.78 o 
   2  18   4       11.87       19.44      9.95 o 
   3  18   4        0.00       -4.37      8.86 o 
 -13   0   5      426.27      451.03     26.28 o 
 -11   0   5     1557.34     1459.80     43.99 o 
  -9   0   5      492.93      460.38     13.84 o 
  -7   0   5     1279.80     1313.95     37.77 o 
  -5   0   5    16187.28    17060.71    156.73 o 
  -3   0   5     5697.91     5520.78     65.31 o 
  -1   0   5    29666.98    31737.51    369.02 o 
   1   0   5     3993.23     4523.19     43.95 o 
   3   0   5    15357.42    15766.96    251.33 o 
   5   0   5    14895.58    15669.41    253.72 o 
   7   0   5      591.51      549.98     22.46 o 
   9   0   5      398.17      433.81     23.88 o 
  11   0   5        0.02      -10.94      8.58 o 
  13   0   5      260.11      280.68     25.91 o 
 -14   1   5        1.19        5.31      9.44 o 
 -13   1   5       52.55       51.38      9.95 o 
 -12   1   5       18.21       19.80     10.41 o 
 -11   1   5     1070.12     1104.56     42.52 o 
 -10   1   5        2.16       -8.04      5.36 o 
  -9   1   5     2542.62     2504.24     30.91 o 
  -8   1   5        0.08       -3.72      3.15 o 
  -7   1   5     2615.79     2724.41     26.46 o 
  -6   1   5       28.58       30.05      3.44 o 
  -5   1   5    20452.43    20811.75    419.27 o 
  -4   1   5     3060.58     3145.29     25.37 o 
  -3   1   5    10190.45     9695.12     78.68 o 
  -2   1   5     4667.64     4888.51     41.08 o 
  -1   1   5     2544.62     2769.03     35.82 o 
   0   1   5    10607.55    10856.98     81.23 o 
   1   1   5     1406.47     1440.05     12.96 o 
   2   1   5     2957.77     2833.44     25.49 o 
   3   1   5     2889.53     2987.27     32.63 o 
   4   1   5       25.77       26.55      5.70 o 
   5   1   5      833.83      924.47     18.61 o 
   6   1   5      208.82      215.52      6.33 o 
   7   1   5     1644.10     1835.96     31.60 o 
   8   1   5      139.40      106.13      9.53 o 
   9   1   5     4736.76     4804.88     96.59 o 
  10   1   5        7.84       -7.02      6.89 o 
  11   1   5      594.10      613.39     20.55 o 
  12   1   5       10.81       -8.93      8.26 o 
  13   1   5      689.60      666.02     23.94 o 
 -14   2   5      110.51      127.33     20.99 o 
 -13   2   5      769.30      771.74     34.90 o 
 -12   2   5       51.75       40.38      9.08 o 
 -11   2   5      927.21      922.98     24.21 o 
 -10   2   5       37.46       26.58      7.17 o 
  -9   2   5      133.78      134.40      9.25 o 
  -8   2   5      190.30      174.00     10.15 o 
  -7   2   5       47.79       35.45      4.54 o 
  -6   2   5      616.82      703.77     12.49 o 
  -5   2   5     7568.65     8051.12     96.32 o 
  -4   2   5      250.08      223.13      9.74 o 
  -3   2   5      419.93      503.59      7.20 o 
  -2   2   5      504.61      594.00      9.06 o 
  -1   2   5     4581.64     4993.96     48.88 o 
   0   2   5     1706.25     1816.22     15.36 o 
   1   2   5    19202.28    19153.41    156.31 o 
   2   2   5     1787.27     1866.36     18.23 o 
   3   2   5    21208.69    21264.21    173.37 o 
   4   2   5     3067.48     3024.46     34.14 o 
   5   2   5    10766.35    10773.56    126.62 o 
   6   2   5     1660.30     1703.00     21.17 o 
   7   2   5     1302.26     1228.30     24.44 o 
   8   2   5       31.22       36.31      7.54 o 
   9   2   5      314.57      316.14     15.88 o 
  10   2   5      106.02       99.64     10.29 o 
  11   2   5        8.27       16.22      7.63 o 
  12   2   5        3.39       -4.54      8.27 o 
  13   2   5       94.85      102.84     12.75 o 
 -14   3   5        0.02       17.03      9.82 o 
 -13   3   5       67.37       54.35     10.55 o 
 -12   3   5        5.32       -4.35      7.48 o 
 -11   3   5      528.74      478.74     21.55 o 
 -10   3   5     1241.17     1238.38     41.18 o 
  -9   3   5     1103.65     1058.04     18.26 o 
  -8   3   5      120.16      103.96      6.35 o 
  -7   3   5     2725.36     2762.83     28.35 o 
  -6   3   5     3721.64     3704.23     47.32 o 
  -5   3   5    10864.01    10551.10     99.79 o 
  -4   3   5     3874.71     3838.41     35.29 o 
  -3   3   5    18896.42    19029.88    179.13 o 
  -2   3   5        3.76       13.72      4.92 o 
  -1   3   5     1179.64     1096.15     18.01 o 
   0   3   5     3302.93     3289.43     33.13 o 
   1   3   5      192.31      207.07      5.40 o 
   2   3   5     3000.16     3061.12     31.01 o 
   3   3   5     1933.42     1920.19     19.17 o 
   4   3   5        6.20       25.84      2.79 o 
   5   3   5      464.35      382.49     11.99 o 
   6   3   5       93.96      102.04      7.67 o 
   7   3   5     1010.21     1126.84     16.82 o 
   8   3   5      789.91      719.99     20.07 o 
   9   3   5     2904.03     2947.09     47.65 o 
  10   3   5      330.37      298.34     15.10 o 
  11   3   5      728.95      803.31     24.21 o 
  12   3   5       83.28       84.10     16.26 o 
  13   3   5      475.68      485.64     21.67 o 
 -14   4   5      215.30      225.46     15.59 o 
 -13   4   5      307.64      315.96     17.65 o 
 -12   4   5       81.04       69.43      9.49 o 
 -11   4   5      530.22      511.68     18.73 o 
 -10   4   5      510.78      527.04     13.93 o 
  -9   4   5       99.40       88.09     12.54 o 
  -8   4   5      249.00      240.23     10.07 o 
  -7   4   5       11.53       13.56      4.95 o 
  -6   4   5      475.35      465.65     11.14 o 
  -5   4   5     1956.75     1857.30     22.93 o 
  -4   4   5      357.43      447.19      9.29 o 
  -3   4   5     2347.48     2145.49     25.90 o 
  -2   4   5     5930.38     5842.22     56.96 o 
  -1   4   5    10134.57    11252.89    128.91 o 
   0   4   5     5223.79     4877.80     48.38 o 
   1   4   5    16033.63    17331.91    137.99 o 
   2   4   5       78.91       74.44      6.24 o 
   3   4   5    10478.87    10313.32     84.13 o 
   4   4   5     6444.16     6743.56     57.21 o 
   5   4   5     4654.84     4769.11     42.42 o 
   6   4   5     2827.96     2918.07     33.20 o 
   7   4   5      213.98      187.84      8.15 o 
   8   4   5      901.55      823.37     21.29 o 
   9   4   5      115.33      130.80     10.92 o 
  10   4   5      162.48      164.67     11.78 o 
  11   4   5        0.46        6.28      8.00 o 
  12   4   5       69.82       69.45     10.66 o 
  13   4   5       43.33       33.47     11.01 o 
 -14   5   5        1.07       -2.55      9.04 o 
 -13   5   5       82.37       81.32     11.35 o 
 -12   5   5        2.32       11.07      8.65 o 
 -11   5   5      228.30      226.02     14.23 o 
 -10   5   5      429.79      425.93     11.84 o 
  -9   5   5      746.96      715.35     14.17 o 
  -8   5   5      387.18      384.89     10.38 o 
  -7   5   5     4852.73     4950.71     73.54 o 
  -6   5   5     3255.00     3365.30     37.76 o 
  -5   5   5     9630.41     9659.61    105.49 o 
  -4   5   5     1959.86     1605.85     20.22 o 
  -3   5   5    13820.33    14324.04    133.71 o 
  -2   5   5     8521.90     8442.63     81.01 o 
  -1   5   5     1392.66     1443.43     35.10 o 
   0   5   5    13153.58    13603.74    170.25 o 
   1   5   5     2561.53     2623.80     24.55 o 
   2   5   5      479.23      491.77      8.05 o 
   3   5   5       68.35       69.52      4.49 o 
   4   5   5      154.57      134.78      5.46 o 
   5   5   5      243.63      271.03      7.03 o 
   6   5   5      667.03      690.57     13.35 o 
   7   5   5      955.82      945.98     16.12 o 
   8   5   5     1965.03     1813.31     33.54 o 
   9   5   5     1708.53     1737.38     34.07 o 
  10   5   5      478.28      457.24     26.07 o 
  11   5   5      953.95      923.67     28.21 o 
  12   5   5      188.79      201.34     14.74 o 
 -14   6   5      157.48      166.23     12.91 o 
 -13   6   5      183.71      170.54     11.99 o 
 -12   6   5       99.70       76.90     14.92 o 
 -11   6   5      747.50      739.96     18.72 o 
 -10   6   5      269.08      266.15     10.32 o 
  -9   6   5      180.65      175.84      8.70 o 
  -8   6   5      537.69      547.07     12.24 o 
  -7   6   5      232.50      247.87      9.83 o 
  -6   6   5        1.04        2.14      4.16 o 
  -5   6   5      350.50      352.80      9.71 o 
  -4   6   5       75.72       77.44      6.48 o 
  -3   6   5     1813.95     1716.60     25.03 o 
  -2   6   5     2606.50     2694.35     38.01 o 
  -1   6   5     3920.83     3953.34     41.18 o 
   0   6   5     7290.74     7010.92     67.52 o 
   1   6   5     7326.58     7102.67     59.53 o 
   2   6   5     9007.51     9459.58     89.36 o 
   3   6   5    15780.79    16986.23    152.03 o 
   4   6   5     3170.93     3069.67     29.73 o 
   5   6   5     3760.69     3657.25     44.38 o 
   6   6   5     3785.76     3729.81     38.96 o 
   7   6   5     1795.92     1755.34     24.28 o 
   8   6   5      608.98      544.22     17.78 o 
   9   6   5      507.72      497.77     18.91 o 
  10   6   5       65.76       79.78     10.18 o 
  11   6   5        3.65       11.08      8.82 o 
  12   6   5       42.02       62.70     13.46 o 
 -13   7   5       50.92       48.41      9.88 o 
 -12   7   5       24.08       24.46      9.44 o 
 -11   7   5       98.68       90.50      9.15 o 
 -10   7   5      558.39      563.35     13.65 o 
  -9   7   5      331.72      305.93     10.58 o 
  -8   7   5      412.14      401.26     12.37 o 
  -7   7   5     2503.61     2543.42     32.21 o 
  -6   7   5      850.77      717.46     14.28 o 
  -5   7   5     2645.24     2655.67     31.26 o 
  -4   7   5     2401.56     2312.82     27.55 o 
  -3   7   5     8895.71     8729.53     84.04 o 
  -2   7   5      565.24      538.45     15.43 o 
  -1   7   5     6897.60     6808.75     67.53 o 
   0   7   5     3810.63     3769.81     38.97 o 
   1   7   5      773.52      783.17     12.46 o 
   2   7   5      396.64      463.87     11.57 o 
   3   7   5      754.15      807.83     11.94 o 
   4   7   5     1393.12     1291.75     16.19 o 
   5   7   5      248.90      260.27      7.02 o 
   6   7   5      970.48      913.49     28.11 o 
   7   7   5      534.79      491.97     12.97 o 
   8   7   5      505.73      467.28     17.18 o 
   9   7   5      921.39      916.08     24.43 o 
  10   7   5      593.17      610.78     21.33 o 
  11   7   5      674.45      736.33     24.01 o 
  12   7   5      189.96      170.97     22.04 o 
 -13   8   5       47.02       38.27     12.55 o 
 -12   8   5      127.56      116.32     10.87 o 
 -11   8   5      339.40      342.41     12.01 o 
 -10   8   5       91.05       79.10      7.07 o 
  -9   8   5       60.06       38.39      9.41 o 
  -8   8   5       31.17       30.72      8.07 o 
  -7   8   5      160.80      174.73     11.84 o 
  -6   8   5       34.19       24.27      6.04 o 
  -5   8   5       54.52       49.98      8.29 o 
  -4   8   5      806.67      736.11     13.34 o 
  -3   8   5       79.82       58.55      5.55 o 
  -2   8   5     8304.54     8469.99     83.33 o 
  -1   8   5      657.54      714.74     12.50 o 
   0   8   5     3899.58     3815.63     41.36 o 
   1   8   5     3730.98     3736.81     39.50 o 
   2   8   5     1024.72     1021.29     13.66 o 
   3   8   5     6056.12     5799.89     51.28 o 
   4   8   5      890.55      902.05     15.80 o 
   5   8   5     1473.86     1458.90     16.32 o 
   6   8   5      906.05      932.75     20.01 o 
   7   8   5      885.94      836.36     23.07 o 
   8   8   5      564.75      578.12     14.66 o 
   9   8   5       67.12       53.23      8.76 o 
  10   8   5      101.19      107.13     11.24 o 
  11   8   5        8.85       14.77     21.18 o 
  12   8   5       12.70       25.92     15.02 o 
 -13   9   5       35.14        5.76     13.17 o 
 -12   9   5       70.11       79.47     10.04 o 
 -11   9   5       24.35       11.45      6.06 o 
 -10   9   5      194.79      205.21      9.90 o 
  -9   9   5      126.25      134.22      8.87 o 
  -8   9   5      723.94      768.58     17.03 o 
  -7   9   5      520.40      483.02     16.36 o 
  -6   9   5     1732.95     1809.30     25.75 o 
  -5   9   5      240.38      231.65      9.13 o 
  -4   9   5     1387.11     1416.05     31.11 o 
  -3   9   5     2505.89     2598.28     40.45 o 
  -2   9   5     3058.28     3043.49     34.57 o 
  -1   9   5      916.36      905.95     17.39 o 
   0   9   5       20.23        5.74      4.54 o 
   1   9   5      196.86      188.95      7.83 o 
   2   9   5      102.61       93.12      5.67 o 
   3   9   5      217.66      213.50     10.04 o 
   4   9   5       91.64       87.80      4.96 o 
   5   9   5      502.92      476.32     12.94 o 
   6   9   5     1209.66     1202.62     17.88 o 
   7   9   5       88.80       75.60      6.38 o 
   8   9   5      289.43      279.15     11.76 o 
   9   9   5      224.62      208.66     18.59 o 
  10   9   5      414.80      415.86     18.11 o 
  11   9   5      232.99      241.55     16.44 o 
 -12  10   5       70.14       52.02     13.69 o 
 -11  10   5       84.73       86.59     11.49 o 
 -10  10   5       60.95       67.24      8.91 o 
  -9  10   5        0.07       -7.90      6.84 o 
  -8  10   5       63.31       76.00     10.81 o 
  -7  10   5      131.69      143.31     12.15 o 
  -6  10   5      193.59      196.70      9.55 o 
  -5  10   5       75.13       63.44      6.92 o 
  -4  10   5       65.46       58.73      8.92 o 
  -3  10   5      118.86       99.37      9.71 o 
  -2  10   5     2917.81     2714.50     41.86 o 
  -1  10   5      240.44      214.19      8.73 o 
   0  10   5     2112.06     1908.30     28.84 o 
   1  10   5      198.85      210.15      9.81 o 
   2  10   5     3055.58     2995.99     30.24 o 
   3  10   5     1214.57     1145.69     16.01 o 
   4  10   5     1840.97     1797.03     19.39 o 
   5  10   5       94.37       89.59      5.38 o 
   6  10   5      551.60      593.58     13.62 o 
   7  10   5      287.88      279.98     10.40 o 
   8  10   5      548.03      545.94     15.88 o 
   9  10   5        6.47       -0.77      9.05 o 
  10  10   5        2.18        0.64      8.62 o 
  11  10   5        0.00        3.68      9.37 o 
 -12  11   5       65.03       44.35     14.65 o 
 -11  11   5        6.80        4.42      8.41 o 
 -10  11   5      217.62      234.59     15.02 o 
  -9  11   5        2.17        6.31      7.55 o 
  -8  11   5      639.51      664.07     22.15 o 
  -7  11   5       52.79       57.54     10.70 o 
  -6  11   5     1666.44     1562.59     32.25 o 
  -5  11   5      111.32       91.05     10.74 o 
  -4  11   5      233.52      270.96     19.18 o 
  -3  11   5        0.62       -6.50      7.30 o 
  -2  11   5     1177.69     1262.06     26.60 o 
  -1  11   5       68.30       68.47     18.84 o 
   0  11   5      708.02      695.98     14.37 o 
   1  11   5       97.08       82.36      6.86 o 
   2  11   5      106.31      112.77     13.49 o 
   3  11   5       33.35       40.92      4.66 o 
   4  11   5       59.84       53.52      4.71 o 
   5  11   5       33.31       24.39      4.43 o 
   6  11   5      571.30      573.37     22.92 o 
   7  11   5       45.27       34.87      6.13 o 
   8  11   5      288.05      269.75     13.91 o 
   9  11   5      100.01      104.99     14.69 o 
  10  11   5      223.80      244.32     16.11 o 
 -11  12   5       13.42        7.36      8.88 o 
 -10  12   5       78.05       86.36     10.31 o 
  -9  12   5        0.24        0.11      8.84 o 
  -8  12   5        0.08        2.01      9.28 o 
  -7  12   5        1.73       -8.88     12.34 o 
  -6  12   5       51.44       23.12     10.03 o 
  -5  12   5       13.77       -1.61      8.96 o 
  -4  12   5      613.42      616.48     24.82 o 
  -3  12   5       27.45       37.79      9.18 o 
  -2  12   5     1433.54     1376.34     47.60 o 
  -1  12   5       12.33       18.59      7.86 o 
   0  12   5     1508.63     1513.29     71.06 o 
   1  12   5        4.92        8.52      7.16 o 
   2  12   5     1347.67     1339.21     27.86 o 
   3  12   5      105.28       97.25      6.81 o 
   4  12   5      354.08      346.60     10.91 o 
   5  12   5       12.64        5.60      5.90 o 
   6  12   5      254.17      273.38     12.69 o 
   7  12   5        3.19       -6.54      6.74 o 
   8  12   5      229.81      199.67     13.36 o 
   9  12   5       43.02       23.51     14.64 o 
  10  12   5        0.95      -12.38     12.41 o 
 -10  13   5      186.90      197.91     12.84 o 
  -9  13   5       13.21       36.13     10.90 o 
  -8  13   5      884.75     1021.21     29.10 o 
  -7  13   5        2.62        2.74     13.66 o 
  -6  13   5      735.93      773.33     24.13 o 
  -5  13   5        1.50       -3.46     12.23 o 
  -4  13   5      192.71      206.61     13.81 o 
  -3  13   5       89.03       82.98     10.33 o 
  -2  13   5      696.05      717.23     26.13 o 
  -1  13   5       12.82       10.47      7.58 o 
   0  13   5       10.59       -3.00      7.73 o 
   1  13   5       17.46        6.15      6.23 o 
   2  13   5        8.20        6.26      8.44 o 
   3  13   5        0.22       -8.02      5.35 o 
   4  13   5       75.93       71.11      6.79 o 
   5  13   5        6.27       -2.20      5.91 o 
   6  13   5      400.63      435.90     19.47 o 
   7  13   5       11.30       -4.82      6.74 o 
   8  13   5      100.98       91.24     14.83 o 
   9  13   5        2.35       -4.57     12.07 o 
  -9  14   5        3.77        7.86     10.31 o 
  -8  14   5       10.72       11.49     10.31 o 
  -7  14   5       18.61       18.21     11.09 o 
  -6  14   5        0.14      -13.48     16.79 o 
  -5  14   5        6.08      -11.62      9.47 o 
  -4  14   5      172.21      165.30     37.54 o 
  -3  14   5        1.17        6.01     11.87 o 
  -2  14   5      825.34      813.79     33.37 o 
  -1  14   5       42.58       38.49      7.75 o 
   0  14   5      834.57      822.75     18.51 o 
   1  14   5        9.77       10.86      7.39 o 
   2  14   5      873.55      855.54     34.75 o 
   3  14   5        2.92        0.48      6.75 o 
   4  14   5      338.34      329.41     13.09 o 
   5  14   5        1.38       -7.47      7.67 o 
   6  14   5      233.36      276.63     12.25 o 
   7  14   5        2.10        0.42     11.71 o 
   8  14   5      132.22      141.13     11.77 o 
  -9  15   5        2.34      -12.16     10.64 o 
  -8  15   5       71.84       70.20     24.60 o 
  -7  15   5       19.29       30.20      9.68 o 
  -6  15   5      223.18      221.36     12.42 o 
  -5  15   5        1.78       -7.13      7.14 o 
  -4  15   5       93.01       88.19     18.14 o 
  -3  15   5       12.89        5.64      7.42 o 
  -2  15   5      261.75      291.69     14.09 o 
  -1  15   5        7.94       12.12      7.69 o 
   0  15   5      156.90      175.42     10.52 o 
   1  15   5        4.29       -0.91     15.58 o 
   2  15   5       13.81       20.28      7.91 o 
   3  15   5        0.43      -10.55      7.04 o 
   4  15   5       46.76       27.90     12.13 o 
   5  15   5       26.79       11.83     13.67 o 
   6  15   5      257.49      297.63     24.13 o 
   7  15   5       13.94       12.15     11.46 o 
  -7  16   5        0.36      -10.65      8.24 o 
  -6  16   5        2.26        2.91      8.13 o 
  -5  16   5        1.39      -11.94      7.96 o 
  -4  16   5       47.62       45.98      8.90 o 
  -3  16   5       26.76       33.04      9.04 o 
  -2  16   5      157.81      150.52     11.12 o 
  -1  16   5        9.31        0.66      7.27 o 
   0  16   5      148.89      152.65     10.93 o 
   1  16   5       27.79       33.18     12.70 o 
   2  16   5      203.10      205.11     11.58 o 
   3  16   5       75.39       82.42     12.40 o 
   4  16   5      211.40      204.90     13.16 o 
   5  16   5       15.51        7.73     12.27 o 
   6  16   5      128.20      198.62     20.57 o 
  -6  17   5       79.38       83.01     10.85 o 
  -5  17   5        1.57      -11.22      7.84 o 
  -4  17   5       59.18       66.36     12.89 o 
  -3  17   5       44.34       51.84      9.61 o 
  -2  17   5       15.60        5.47      8.70 o 
  -1  17   5        3.40       -4.60      7.57 o 
   0  17   5       46.82       46.34      9.51 o 
   1  17   5       21.70       28.72      8.38 o 
   2  17   5        8.09       13.43     12.86 o 
   3  17   5        7.05       20.11     10.83 o 
   4  17   5        0.70        5.56     14.69 o 
  -4  18   5       15.30        1.35      8.58 o 
  -3  18   5        0.36       -5.02      8.66 o 
  -2  18   5       48.54       57.58      9.71 o 
  -1  18   5        2.72        2.04      8.59 o 
   0  18   5       65.45       88.05     12.60 o 
   1  18   5       56.01       73.12     11.77 o 
   2  18   5      111.16      124.08     13.07 o 
 -14   0   6      113.12       88.97     16.79 o 
 -12   0   6      118.40      112.45     15.99 o 
 -10   0   6     7771.31     7855.47    195.35 o 
  -8   0   6     4958.55     5029.33     63.57 o 
  -6   0   6     2528.06     2618.53     43.82 o 
  -4   0   6     2840.58     2605.74     34.72 o 
  -2   0   6     1122.85     1050.53     16.99 o 
   0   0   6     1526.42     1418.60     27.57 o 
   2   0   6      182.19      174.17     14.57 o 
   4   0   6    25524.51    26677.91    437.31 o 
   6   0   6     7018.82     6893.98    122.17 o 
   8   0   6     5812.63     5686.22    108.16 o 
  10   0   6     1688.82     1668.69     47.99 o 
  12   0   6      499.22      534.83     29.57 o 
 -14   1   6      442.14      444.53     20.42 o 
 -13   1   6        1.08        1.67      8.47 o 
 -12   1   6      257.78      242.27     14.81 o 
 -11   1   6        4.47       15.22     12.95 o 
 -10   1   6       44.03       48.41      8.94 o 
  -9   1   6        0.69       -1.93      6.09 o 
  -8   1   6      678.21      633.69     11.10 o 
  -7   1   6        5.38        0.27      4.50 o 
  -6   1   6     4472.15     4939.71     35.80 o 
  -5   1   6      578.28      600.35     10.31 o 
  -4   1   6     2190.86     2052.65     20.34 o 
  -3   1   6     1146.80     1035.05     12.01 o 
  -2   1   6    21690.50    21779.15    639.55 o 
  -1   1   6        2.00        4.72      2.74 o 
   0   1   6    36123.68    37235.05    271.76 o 
   1   1   6        2.80        0.02      2.76 o 
   2   1   6     4757.54     5138.73     43.74 o 
   3   1   6     1097.41     1242.39     17.13 o 
   4   1   6     9057.84     9419.17    130.45 o 
   5   1   6     1787.62     1928.88     38.22 o 
   6   1   6     1085.97     1144.97     22.79 o 
   7   1   6      147.78      128.38      8.68 o 
   8   1   6       31.14       51.98     12.40 o 
   9   1   6       70.48       74.50      9.71 o 
  10   1   6        0.01        6.53      6.96 o 
  11   1   6       11.08       10.63      7.89 o 
  12   1   6      270.66      309.46     17.85 o 
  13   1   6       16.21       -4.32      9.65 o 
 -14   2   6       67.43       47.87     14.71 o 
 -13   2   6       16.77       27.80      9.35 o 
 -12   2   6      441.61      414.23     17.18 o 
 -11   2   6      308.76      269.80     35.22 o 
 -10   2   6     6477.48     6633.46     69.06 o 
  -9   2   6      148.57      139.10      7.46 o 
  -8   2   6     4757.69     4634.68     45.60 o 
  -7   2   6      255.58      248.55     16.76 o 
  -6   2   6     8808.04     9112.99     87.88 o 
  -5   2   6     2231.98     2245.90     22.49 o 
  -4   2   6     1123.32     1141.85     13.14 o 
  -3   2   6      522.48      585.14      9.60 o 
  -2   2   6       23.35        9.55      2.61 o 
  -1   2   6     4742.27     5178.00     51.20 o 
   0   2   6     7558.53     7540.11     62.26 o 
   1   2   6     8509.47     9300.51     75.49 o 
   2   2   6     1805.61     1613.75     16.67 o 
   3   2   6      384.00      361.77      6.94 o 
   4   2   6     7470.50     7587.05     75.88 o 
   5   2   6       53.79       46.99      9.41 o 
   6   2   6     3268.25     3135.44     45.32 o 
   7   2   6       49.33       46.16      6.75 o 
   8   2   6     5728.32     5544.99     75.11 o 
   9   2   6      342.01      315.98     17.00 o 
  10   2   6     1547.68     1660.47     53.49 o 
  11   2   6       86.98       79.37     10.15 o 
  12   2   6      670.37      699.55     23.91 o 
  13   2   6       84.46       89.60     12.74 o 
 -14   3   6      289.06      307.97     18.19 o 
 -13   3   6      161.31      170.80     13.38 o 
 -12   3   6      230.63      256.15     19.86 o 
 -11   3   6        1.38        1.57      7.06 o 
 -10   3   6      173.18      170.11      9.01 o 
  -9   3   6       33.49       32.53      5.24 o 
  -8   3   6      637.91      615.76     11.98 o 
  -7   3   6        2.25       -3.04      4.96 o 
  -6   3   6     1040.87     1082.22     16.61 o 
  -5   3   6      256.52      295.04      9.51 o 
  -4   3   6     7383.28     7221.98     75.51 o 
  -3   3   6     1142.76     1407.13     14.45 o 
  -2   3   6    20790.06    21143.13    174.58 o 
  -1   3   6      851.77      694.06     14.32 o 
   0   3   6    21953.66    23241.65    248.43 o 
   1   3   6     6654.24     7215.45     59.69 o 
   2   3   6     3522.97     3518.67     31.56 o 
   3   3   6     4255.26     4075.78     36.32 o 
   4   3   6     8782.82     9402.95     77.78 o 
   5   3   6     3731.74     3490.80     48.00 o 
   6   3   6     1768.03     1828.10     46.84 o 
   7   3   6       22.80       22.84      6.20 o 
   8   3   6      377.37      384.30     15.53 o 
   9   3   6      217.97      222.06     13.89 o 
  10   3   6       10.58       22.41      8.21 o 
  11   3   6       92.64       83.30     10.17 o 
  12   3   6      176.29      157.19     18.08 o 
 -14   4   6       84.48       71.96     10.26 o 
 -13   4   6       13.31        1.26      9.70 o 
 -12   4   6      117.11      128.79     14.42 o 
 -11   4   6      222.24      177.60     10.68 o 
 -10   4   6     1979.06     2069.81     35.37 o 
  -9   4   6      895.14      839.63     14.86 o 
  -8   4   6     4037.64     4074.59     40.02 o 
  -7   4   6      220.32      184.65     24.42 o 
  -6   4   6     5564.85     5559.45     56.89 o 
  -5   4   6     2901.62     2772.37     26.61 o 
  -4   4   6    10278.52    10823.94    107.87 o 
  -3   4   6     5206.79     5254.46     51.90 o 
  -2   4   6    13198.49    13775.54    157.16 o 
  -1   4   6      525.08      555.42     13.39 o 
   0   4   6     3697.91     3776.23     54.74 o 
   1   4   6     7206.63     7714.78     63.75 o 
   2   4   6      250.91      300.96      6.45 o 
   3   4   6      519.49      483.68     12.41 o 
   4   4   6     4951.58     4991.27     44.17 o 
   5   4   6      131.00      154.66      5.89 o 
   6   4   6     4002.71     3879.64     67.67 o 
   7   4   6      164.72      157.42     10.21 o 
   8   4   6     1580.88     1533.62     30.41 o 
   9   4   6      806.42      792.70     22.33 o 
  10   4   6      822.08      865.34     23.91 o 
  11   4   6       65.22       55.66      9.91 o 
  12   4   6      532.47      593.47     22.19 o 
 -14   5   6       78.01       77.29     10.26 o 
 -13   5   6      123.90      141.43     11.23 o 
 -12   5   6      153.91      151.44     10.82 o 
 -11   5   6       17.55       12.17      6.72 o 
 -10   5   6      188.76      186.94      8.79 o 
  -9   5   6      137.16      110.55      8.33 o 
  -8   5   6      872.32      841.61     14.49 o 
  -7   5   6        9.93       10.42      7.77 o 
  -6   5   6       14.91        5.15      4.35 o 
  -5   5   6      110.20       80.98      7.09 o 
  -4   5   6     1472.68     1399.42     18.30 o 
  -3   5   6     3702.18     3667.53     38.10 o 
  -2   5   6    11135.37    11241.22    130.37 o 
  -1   5   6     6019.46     6330.64     76.94 o 
   0   5   6    10124.54    10890.73    126.22 o 
   1   5   6     5860.79     5785.48     49.27 o 
   2   5   6     3385.32     3548.65    158.37 o 
   3   5   6     1354.38     1311.80     17.93 o 
   4   5   6     4379.25     4400.83     39.99 o 
   5   5   6     4057.80     4173.37     38.62 o 
   6   5   6      878.81      933.01     20.82 o 
   7   5   6       54.49       52.94      5.60 o 
   8   5   6      920.67      895.89     22.94 o 
   9   5   6        0.62        9.94      7.50 o 
  10   5   6       11.22       11.56      7.94 o 
  11   5   6       25.63       19.54      8.47 o 
  12   5   6       22.17       31.02     10.00 o 
 -14   6   6       29.90       16.15      8.81 o 
 -13   6   6        0.63       -7.09      7.93 o 
 -12   6   6      138.05      115.66      9.92 o 
 -11   6   6      188.98      188.71      9.07 o 
 -10   6   6      955.49      954.50     17.11 o 
  -9   6   6      979.68      976.48     16.57 o 
  -8   6   6     1531.27     1489.03     23.01 o 
  -7   6   6      923.70      851.88     15.87 o 
  -6   6   6     1946.91     1973.68     25.60 o 
  -5   6   6     2633.92     2649.18     48.94 o 
  -4   6   6      678.77      781.38     15.59 o 
  -3   6   6      162.73      164.38      5.34 o 
  -2   6   6     2684.30     2437.04     35.75 o 
  -1   6   6        4.32       -6.75      4.50 o 
   0   6   6     1624.40     1524.56     32.32 o 
   1   6   6       16.59       10.37      2.81 o 
   2   6   6      829.57      951.01     13.24 o 
   3   6   6        0.96        1.32      3.00 o 
   4   6   6      689.78      763.72     19.08 o 
   5   6   6      422.40      435.55     15.76 o 
   6   6   6      291.98      255.48      8.56 o 
   7   6   6     1160.32     1161.56     19.29 o 
   8   6   6     1038.48      995.39     28.71 o 
   9   6   6     2059.92     2048.28     56.07 o 
  10   6   6      723.28      678.72     21.60 o 
  11   6   6      217.83      165.42     20.82 o 
  12   6   6      394.65      409.15     20.65 o 
 -13   7   6      132.07      131.50     11.80 o 
 -12   7   6       82.03       81.52      9.76 o 
 -11   7   6       71.21       75.44      7.28 o 
 -10   7   6       49.91       54.26      6.58 o 
  -9   7   6       11.81       -0.20      5.55 o 
  -8   7   6        8.81       -5.83      5.18 o 
  -7   7   6       14.06       19.83     11.29 o 
  -6   7   6       13.81       15.45      4.70 o 
  -5   7   6      289.01      256.08     11.90 o 
  -4   7   6     1502.33     1426.02     20.78 o 
  -3   7   6      472.62      371.93     32.97 o 
  -2   7   6     3409.98     3479.85     48.10 o 
  -1   7   6     2029.49     1905.66     23.20 o 
   0   7   6      522.07      533.78     12.07 o 
   1   7   6     4590.14     4714.19     47.80 o 
   2   7   6     1338.60     1292.33     19.98 o 
   3   7   6     1444.43     1238.27     25.82 o 
   4   7   6     1232.94     1249.43     16.04 o 
   5   7   6     1666.56     1598.00     19.20 o 
   6   7   6     1715.74     1721.64     21.59 o 
   7   7   6       23.36       28.12      5.81 o 
   8   7   6     1524.31     1455.09     30.62 o 
   9   7   6       93.67      114.92     13.05 o 
  10   7   6       16.23       12.93      8.26 o 
  11   7   6       26.33       17.48      9.23 o 
  12   7   6       10.40        6.58     17.18 o 
 -13   8   6       71.50       86.39     21.58 o 
 -12   8   6       44.13       43.98      8.98 o 
 -11   8   6      195.71      172.09      9.07 o 
 -10   8   6      103.63      104.74      7.85 o 
  -9   8   6      650.02      681.65     14.44 o 
  -8   8   6      867.64      859.48     17.24 o 
  -7   8   6     1525.24     1605.84     24.11 o 
  -6   8   6      741.17      719.83     14.68 o 
  -5   8   6     3888.05     3753.11     47.46 o 
  -4   8   6      116.01       85.38      5.67 o 
  -3   8   6     1011.74     1005.15     21.66 o 
  -2   8   6     1778.46     1843.33     65.32 o 
  -1   8   6       49.11       26.06      4.12 o 
   0   8   6      298.41      274.08      6.14 o 
   1   8   6       71.21       67.62     10.70 o 
   2   8   6       81.70       60.09      4.23 o 
   3   8   6      359.80      350.29      8.78 o 
   4   8   6       44.87       48.86      4.63 o 
   5   8   6      653.30      586.02     16.27 o 
   6   8   6     1401.19     1311.11     18.61 o 
   7   8   6      438.08      491.86     19.62 o 
   8   8   6      686.63      609.06     19.73 o 
   9   8   6     1283.60     1288.29     29.72 o 
  10   8   6      353.64      368.35     28.26 o 
  11   8   6      365.63      375.38     27.78 o 
 -12   9   6       29.47       17.67     12.34 o 
 -11   9   6       81.26       89.38      9.53 o 
 -10   9   6       49.79       59.22      8.59 o 
  -9   9   6       20.58       13.09      8.58 o 
  -8   9   6       60.00       34.73     13.12 o 
  -7   9   6       26.38       23.19      5.99 o 
  -6   9   6      585.63      569.17     13.55 o 
  -5   9   6      394.84      342.79     15.38 o 
  -4   9   6      107.74       97.89     17.37 o 
  -3   9   6     1159.17     1153.19     24.68 o 
  -2   9   6     2492.70     2367.58     37.95 o 
  -1   9   6     2937.26     2800.84     32.53 o 
   0   9   6      990.37     1021.23     24.14 o 
   1   9   6     3518.00     3427.99     37.40 o 
   2   9   6     2005.28     2090.94     25.81 o 
   3   9   6     2382.77     2414.50     28.03 o 
   4   9   6      271.87      271.04      8.98 o 
   5   9   6      507.95      510.83      9.87 o 
   6   9   6      166.72      172.80      9.05 o 
   7   9   6      100.67       87.12      6.85 o 
   8   9   6      284.98      308.18     15.79 o 
   9   9   6       66.47      102.16     11.16 o 
  10   9   6       20.96       30.76      9.32 o 
  11   9   6        1.53       10.36      9.70 o 
 -12  10   6       19.40        4.06     12.10 o 
 -11  10   6      182.86      179.67     11.85 o 
 -10  10   6       10.97       14.28      7.61 o 
  -9  10   6      556.81      572.77     20.93 o 
  -8  10   6       61.03       42.35     11.18 o 
  -7  10   6     1750.41     1714.98     41.37 o 
  -6  10   6      286.16      295.95     29.61 o 
  -5  10   6     1828.46     1864.94     34.37 o 
  -4  10   6        3.79        2.72      7.69 o 
  -3  10   6     2070.54     2112.31     46.46 o 
  -2  10   6     1206.67     1182.99     31.19 o 
  -1  10   6        2.47       -3.93      6.40 o 
   0  10   6        4.86        3.71      4.80 o 
   1  10   6        1.19        8.15      5.34 o 
   2  10   6       73.56      117.78      9.20 o 
   3  10   6      503.87      476.79     10.62 o 
   4  10   6      314.67      323.72      9.20 o 
   5  10   6      664.49      653.99     13.17 o 
   6  10   6      169.57      154.64      7.87 o 
   7  10   6      538.38      566.02     13.26 o 
   8  10   6       69.02       49.40      9.39 o 
   9  10   6      825.64      824.27     24.50 o 
  10  10   6       19.47       16.76     12.01 o 
 -11  11   6      131.11      164.84     12.35 o 
 -10  11   6        0.42        6.11      7.94 o 
  -9  11   6        0.62      -12.44      8.30 o 
  -8  11   6        0.07        4.33     19.23 o 
  -7  11   6      168.60      145.48     18.73 o 
  -6  11   6       18.45       12.90      9.54 o 
  -5  11   6     1177.83     1109.94     26.53 o 
  -4  11   6       22.32       36.11      9.15 o 
  -3  11   6     1383.16     1362.93     28.47 o 
  -2  11   6      201.54      201.73     12.67 o 
  -1  11   6     1591.99     1591.17     30.26 o 
   0  11   6        0.79       -2.23      7.64 o 
   1  11   6     3091.88     3009.18     36.71 o 
   2  11   6       38.60       26.83      6.70 o 
   3  11   6     1914.47     1917.79     33.27 o 
   4  11   6        2.28        3.23      5.12 o 
   5  11   6      635.98      581.52     28.57 o 
   6  11   6       50.60       50.81      7.55 o 
   7  11   6      248.40      263.75     12.95 o 
   8  11   6       53.59       47.81     16.73 o 
   9  11   6        2.55       -0.16     12.50 o 
  10  11   6        0.07      -17.13     11.42 o 
 -11  12   6      148.68      187.05     13.12 o 
 -10  12   6       17.28       20.72      8.92 o 
  -9  12   6      391.58      438.45     20.61 o 
  -8  12   6       33.44       52.99     12.73 o 
  -7  12   6     1173.48     1240.79     29.90 o 
  -6  12   6        0.33       10.97      8.64 o 
  -5  12   6      855.40      943.12     25.15 o 
  -4  12   6      175.99      156.01     37.76 o 
  -3  12   6      976.84     1019.94     25.72 o 
  -2  12   6       12.89       27.91      9.24 o 
  -1  12   6       12.96       10.29     10.73 o 
   0  12   6        0.02       -5.87      7.07 o 
   1  12   6      143.98      116.58     10.16 o 
   2  12   6       39.04       44.64      8.67 o 
   3  12   6      106.57      101.41      6.97 o 
   4  12   6       21.72       10.79      5.55 o 
   5  12   6      434.88      417.81     14.37 o 
   6  12   6       81.43       67.29     13.28 o 
   7  12   6      534.88      551.61     16.69 o 
   8  12   6        7.88       -7.23      8.13 o 
   9  12   6      321.53      327.05     26.87 o 
 -10  13   6        0.88        5.31      9.38 o 
  -9  13   6        0.06        0.71     12.75 o 
  -8  13   6       13.38       12.52     19.08 o 
  -7  13   6       80.61       42.89     11.67 o 
  -6  13   6        0.08      -11.67     10.48 o 
  -5  13   6       48.93       16.52      9.05 o 
  -4  13   6       60.46       61.78     10.26 o 
  -3  13   6      523.07      495.18     23.63 o 
  -2  13   6       34.02       26.67     14.31 o 
  -1  13   6     1004.30      927.68     23.87 o 
   0  13   6        7.80        5.79      8.13 o 
   1  13   6      949.40     1070.29     25.68 o 
   2  13   6        0.30        8.40      6.28 o 
   3  13   6      861.78      943.46     23.46 o 
   4  13   6        0.99       -8.42      5.62 o 
   5  13   6      133.76      125.02     10.35 o 
   6  13   6        3.42       -4.42      6.71 o 
   7  13   6       25.25       17.31      7.54 o 
   8  13   6        8.95        0.33      9.05 o 
   9  13   6        1.74        3.36     13.45 o 
  -9  14   6       72.56       86.17     15.84 o 
  -8  14   6       33.21       33.34     10.95 o 
  -7  14   6      274.94      321.65     18.48 o 
  -6  14   6        1.14        5.78      9.83 o 
  -5  14   6      227.40      221.46     15.24 o 
  -4  14   6       51.94       34.60     10.25 o 
  -3  14   6      480.83      521.71     63.47 o 
  -2  14   6        0.02       -3.13     12.78 o 
  -1  14   6       11.46        2.88      8.31 o 
   0  14   6        5.11        4.98     15.09 o 
   1  14   6       19.34       14.05     10.03 o 
   2  14   6        1.50       -4.71      9.08 o 
   3  14   6       53.13       50.65      7.65 o 
   4  14   6        4.01        1.52      7.01 o 
   5  14   6      197.10      195.31     13.75 o 
   6  14   6        5.13        1.76      8.40 o 
   7  14   6      168.71      166.26     10.55 o 
   8  14   6        5.21       -1.84     11.73 o 
  -8  15   6       15.02        1.83     16.34 o 
  -7  15   6        1.58        0.94     10.70 o 
  -6  15   6        6.23        8.69     10.12 o 
  -5  15   6       67.27       51.30     11.60 o 
  -4  15   6        0.02      -12.69      8.46 o 
  -3  15   6      101.55       72.50     11.13 o 
  -2  15   6        2.18       -5.91      8.80 o 
  -1  15   6      160.42      147.68     10.48 o 
   0  15   6        3.51        7.88      7.51 o 
   1  15   6      734.67      771.32     19.31 o 
   2  15   6       50.23       71.15      9.06 o 
   3  15   6      369.10      382.26     15.36 o 
   4  15   6       15.17       29.84     14.93 o 
   5  15   6       95.98      113.00     12.71 o 
   6  15   6       17.30       19.84     14.21 o 
   7  15   6       47.64       71.73     15.86 o 
  -7  16   6      145.00      154.00     12.13 o 
  -6  16   6        0.42       10.93      8.31 o 
  -5  16   6      180.86      203.98     14.74 o 
  -4  16   6       40.04       38.96     14.64 o 
  -3  16   6       48.91       39.34      9.00 o 
  -2  16   6        2.39       -6.55      7.23 o 
  -1  16   6       39.27       35.31      8.37 o 
   0  16   6       42.09       35.84      8.48 o 
   1  16   6        0.93       -7.84      7.15 o 
   2  16   6        0.04      -10.87      7.25 o 
   3  16   6        9.46        6.07      7.58 o 
   4  16   6        3.65        3.66     16.02 o 
   5  16   6       96.89       76.98     15.35 o 
  -6  17   6        0.98        2.77      8.49 o 
  -5  17   6       39.68       25.00      9.27 o 
  -4  17   6        0.09      -15.01     10.00 o 
  -3  17   6       26.66       12.56      8.44 o 
  -2  17   6        4.32       -6.26      7.62 o 
  -1  17   6       82.22       90.58     10.30 o 
   0  17   6        3.44        3.03      8.01 o 
   1  17   6      184.97      209.92     12.12 o 
   2  17   6       27.47       58.06      9.26 o 
   3  17   6      162.40      192.84     14.27 o 
   4  17   6       31.91       41.67     14.87 o 
  -3  18   6       39.94       61.13     10.06 o 
  -2  18   6       17.01       16.48     11.02 o 
  -1  18   6       30.26       27.99      9.28 o 
   0  18   6       12.55       13.24      9.12 o 
   1  18   6        1.81       -8.14      8.94 o 
 -13   0   7      484.65      519.98     28.07 o 
 -11   0   7      141.88      125.61     16.33 o 
  -9   0   7        5.93       -4.71      5.00 o 
  -7   0   7     2505.98     2461.07     29.80 o 
  -5   0   7     1794.18     1742.83     26.76 o 
  -3   0   7     9957.00    10130.78    117.60 o 
  -1   0   7    20042.64    20235.15    233.54 o 
   1   0   7    33024.24    34311.50    400.00 o 
   3   0   7    18249.16    18947.73    301.53 o 
   5   0   7     8450.77     8715.20    148.93 o 
   7   0   7       23.91       42.43     11.27 o 
   9   0   7      222.88      188.72     17.20 o 
  11   0   7      300.15      310.45     23.90 o 
 -14   1   7       12.53       11.72     14.65 o 
 -13   1   7      319.25      328.84     17.14 o 
 -12   1   7       17.90       26.44     12.07 o 
 -11   1   7     1883.24     1883.54     36.02 o 
 -10   1   7        0.29       -3.08      6.61 o 
  -9   1   7     2046.62     2114.61     24.77 o 
  -8   1   7       43.16       44.77      3.91 o 
  -7   1   7     5883.40     5802.92     41.99 o 
  -6   1   7      147.78      130.68      4.83 o 
  -5   1   7     4579.98     4024.61     32.55 o 
  -4   1   7       11.97        6.10      2.92 o 
  -3   1   7     2866.82     2993.64     27.70 o 
  -2   1   7       23.58       27.32      3.02 o 
  -1   1   7       50.23       91.55     13.14 o 
   0   1   7       15.53        1.44      2.96 o 
   1   1   7      568.15      835.87     25.63 o 
   2   1   7       49.86       37.52      3.02 o 
   3   1   7     7970.52     8424.34     82.73 o 
   4   1   7       97.89       97.81      6.35 o 
   5   1   7    14728.72    15320.57    193.22 o 
   6   1   7      140.66      130.41      8.22 o 
   7   1   7     7204.94     7221.91     92.31 o 
   8   1   7       21.80        6.00      6.97 o 
   9   1   7     3986.12     3971.73     59.96 o 
  10   1   7       19.61       20.50      7.96 o 
  11   1   7      651.26      593.74     20.93 o 
  12   1   7        0.23      -12.90      8.60 o 
 -14   2   7        7.08        8.70     10.20 o 
 -13   2   7      498.58      551.58     21.44 o 
 -12   2   7       62.66       55.34     12.62 o 
 -11   2   7      141.40      121.38     15.96 o 
 -10   2   7       56.75       61.94      6.54 o 
  -9   2   7       21.93       21.11      5.20 o 
  -8   2   7      224.69      211.53      8.38 o 
  -7   2   7      718.61      751.33     11.21 o 
  -6   2   7      812.33      763.06     11.92 o 
  -5   2   7     9555.28     9559.03     79.63 o 
  -4   2   7      229.78      235.48      6.31 o 
  -3   2   7     7754.05     8225.54     79.43 o 
  -2   2   7       40.55       57.80      5.70 o 
  -1   2   7    34388.73    34985.52    336.64 o 
   0   2   7     3968.08     4110.55     37.59 o 
   1   2   7    12090.15    11437.70     92.37 o 
   2   2   7      196.70      208.27      5.57 o 
   3   2   7     3720.77     3971.21     35.84 o 
   4   2   7      415.94      437.45     12.91 o 
   5   2   7     1044.17     1064.05     34.34 o 
   6   2   7      476.85      438.96     20.62 o 
   7   2   7      271.02      315.89     13.64 o 
   8   2   7       48.69       27.63      7.42 o 
   9   2   7       43.09       31.70      8.21 o 
  10   2   7      158.02      148.87     11.46 o 
  11   2   7      101.45      106.81     11.10 o 
  12   2   7        7.46       -2.97     12.96 o 
 -14   3   7       19.82        9.25      9.19 o 
 -13   3   7      112.84       95.89     11.19 o 
 -12   3   7       95.11       72.38      9.17 o 
 -11   3   7     1097.25     1061.74     45.94 o 
 -10   3   7      248.65      233.53     10.10 o 
  -9   3   7     1953.97     2079.47     26.93 o 
  -8   3   7       12.68        6.96      4.55 o 
  -7   3   7     6999.21     7111.59     62.07 o 
  -6   3   7       24.28       36.87      4.39 o 
  -5   3   7     6656.98     6433.99     55.34 o 
  -4   3   7      263.73      229.80      6.08 o 
  -3   3   7      889.58      919.49     12.73 o 
  -2   3   7        4.55        6.36      7.24 o 
  -1   3   7      457.43      549.14      9.87 o 
   0   3   7     4062.72     4140.16     41.56 o 
   1   3   7     3384.69     3893.13     34.51 o 
   2   3   7        3.78       -1.75      3.98 o 
   3   3   7     3014.95     3152.17     29.70 o 
   4   3   7       61.09       56.95      3.86 o 
   5   3   7     6645.42     6896.79     85.83 o 
   6   3   7      150.11      149.71      9.77 o 
   7   3   7     2456.06     2561.31     41.27 o 
   8   3   7      424.79      422.69     16.17 o 
   9   3   7     2653.02     2616.12     44.70 o 
  10   3   7      361.65      354.16     43.56 o 
  11   3   7      416.35      385.85     22.09 o 
  12   3   7       12.39       -3.52      9.41 o 
 -14   4   7       80.05       81.78     14.03 o 
 -13   4   7       86.59      101.07     10.47 o 
 -12   4   7       67.90       51.90      8.54 o 
 -11   4   7      254.63      245.58     13.65 o 
 -10   4   7        4.24       -0.36      5.14 o 
  -9   4   7       14.25       10.76      5.00 o 
  -8   4   7       31.04       24.35      4.70 o 
  -7   4   7      265.11      212.59      7.46 o 
  -6   4   7      690.59      617.55     10.39 o 
  -5   4   7     1425.90     1489.18     16.49 o 
  -4   4   7      304.18      276.50      7.87 o 
  -3   4   7     7328.70     7491.41     72.24 o 
  -2   4   7      414.62      388.11     12.37 o 
  -1   4   7    22808.33    23831.85    270.02 o 
   0   4   7     1020.11     1089.13     14.04 o 
   1   4   7    10115.92    10336.53     84.37 o 
   2   4   7     1234.39     1237.08     14.50 o 
   3   4   7     8900.33     9192.30     80.33 o 
   4   4   7     4187.84     4170.43     44.52 o 
   5   4   7     1365.94     1416.21     17.08 o 
   6   4   7      370.34      335.05     17.58 o 
   7   4   7      543.46      597.95     18.14 o 
   8   4   7       19.02       10.61      7.02 o 
   9   4   7        7.59        9.59      7.45 o 
  10   4   7       66.16       67.46     10.76 o 
  11   4   7       95.31       97.27     15.84 o 
  12   4   7       22.06        7.12      9.11 o 
 -14   5   7       47.10       33.93     13.43 o 
 -13   5   7      102.20       98.73     13.40 o 
 -12   5   7       49.37       53.89     10.71 o 
 -11   5   7      514.56      534.59     13.67 o 
 -10   5   7      450.50      445.59     15.55 o 
  -9   5   7      829.78      841.67     15.36 o 
  -8   5   7      223.12      202.19      9.73 o 
  -7   5   7     3912.67     3966.66     55.42 o 
  -6   5   7      333.99      314.06     13.86 o 
  -5   5   7     1879.07     1825.55     23.28 o 
  -4   5   7     2923.29     2853.98     31.70 o 
  -3   5   7     1025.46     1065.35     14.31 o 
  -2   5   7     1167.18     1179.62     21.30 o 
  -1   5   7      173.97      167.68      9.65 o 
   0   5   7       18.56        3.98      4.61 o 
   1   5   7      639.76      670.29      9.48 o 
   2   5   7       26.87       25.14      3.10 o 
   3   5   7      278.04      331.87      7.57 o 
   4   5   7     1897.68     1896.43     20.80 o 
   5   5   7     2954.31     2949.86     29.44 o 
   6   5   7      486.45      475.31     15.31 o 
   7   5   7     3140.46     3137.62     48.27 o 
   8   5   7      268.50      262.66     13.76 o 
   9   5   7     1423.42     1353.42     30.13 o 
  10   5   7      123.34      139.28     11.52 o 
  11   5   7      428.16      389.33     18.96 o 
  12   5   7       40.61       41.57     11.10 o 
 -13   6   7       51.90       57.72     10.60 o 
 -12   6   7      132.16      106.36     10.16 o 
 -11   6   7      214.32      196.99      9.34 o 
 -10   6   7       97.20      110.41      7.46 o 
  -9   6   7      128.77      129.64      7.27 o 
  -8   6   7      314.33      274.86     11.10 o 
  -7   6   7      103.10       91.88      6.62 o 
  -6   6   7      799.21      814.77     14.99 o 
  -5   6   7      413.09      424.54     11.65 o 
  -4   6   7      745.40      610.26     10.93 o 
  -3   6   7     2586.25     2604.72     28.93 o 
  -2   6   7     1280.84     1291.98     23.63 o 
  -1   6   7      816.47      789.30     36.51 o 
   0   6   7     2062.42     1995.21     30.61 o 
   1   6   7     4441.55     4449.42     45.17 o 
   2   6   7       63.95       62.65      3.85 o 
   3   6   7     4586.90     4728.38     42.73 o 
   4   6   7     2540.96     2652.41     38.97 o 
   5   6   7      213.69      185.76      7.01 o 
   6   6   7      203.95      171.80     17.01 o 
   7   6   7     1692.05     1655.47     24.06 o 
   8   6   7        1.25        7.19      7.79 o 
   9   6   7       12.72       22.51      8.23 o 
  10   6   7        5.85        2.04      8.12 o 
  11   6   7       15.02        4.59      9.19 o 
 -13   7   7       64.97       60.97     13.57 o 
 -12   7   7      147.35      152.23     11.12 o 
 -11   7   7      164.75      154.76      8.75 o 
 -10   7   7      499.90      522.42     13.20 o 
  -9   7   7      170.03      175.91      9.69 o 
  -8   7   7      201.97      197.90      9.67 o 
  -7   7   7     1806.77     1751.91     24.98 o 
  -6   7   7     1231.03     1199.91     18.76 o 
  -5   7   7      325.50      301.84     11.75 o 
  -4   7   7     1616.59     1519.06     20.03 o 
  -3   7   7      118.60      118.45      8.50 o 
  -2   7   7      297.82      310.65     30.56 o 
  -1   7   7       43.43       45.86      6.30 o 
   0   7   7        5.28        3.43      5.16 o 
   1   7   7      413.05      442.40     20.80 o 
   2   7   7      607.78      585.69      9.87 o 
   3   7   7      167.25      165.51      6.33 o 
   4   7   7      936.25      929.62     13.69 o 
   5   7   7       41.46       46.07      5.48 o 
   6   7   7      227.33      193.53     10.63 o 
   7   7   7      649.72      602.64     14.16 o 
   8   7   7     1601.57     1586.58     48.94 o 
   9   7   7      239.84      194.70     19.35 o 
  10   7   7      415.74      428.91     18.34 o 
  11   7   7      282.42      287.59     29.38 o 
 -13   8   7        6.72       -6.29     12.38 o 
 -12   8   7       73.23       80.67     14.20 o 
 -11   8   7       96.99      110.78     10.20 o 
 -10   8   7       28.48       21.44      7.68 o 
  -9   8   7       20.16       12.37      8.91 o 
  -8   8   7        7.21        3.63      5.27 o 
  -7   8   7       37.83       27.05      6.18 o 
  -6   8   7     1146.72     1136.89     25.18 o 
  -5   8   7       15.68       15.57      9.92 o 
  -4   8   7     2262.92     2241.42     52.20 o 
  -3   8   7      428.37      388.85     15.73 o 
  -2   8   7     1673.14     1611.37     28.87 o 
  -1   8   7      997.48     1030.11     15.62 o 
   0   8   7     1149.31     1041.97     21.60 o 
   1   8   7      662.69      754.57     12.22 o 
   2   8   7     1623.71     1511.46     17.96 o 
   3   8   7      947.78      883.93     13.31 o 
   4   8   7     2525.47     2565.28     27.30 o 
   5   8   7      259.94      256.45     10.37 o 
   6   8   7      598.81      594.80     12.73 o 
   7   8   7      356.86      384.39     11.38 o 
   8   8   7      105.52       85.62     10.05 o 
   9   8   7        0.71        3.66      7.90 o 
  10   8   7       79.68       87.22     11.49 o 
  11   8   7       13.07        9.32      9.62 o 
 -12   9   7      116.56      143.30     16.36 o 
 -11   9   7       62.17       65.69      9.39 o 
 -10   9   7      474.07      504.54     16.54 o 
  -9   9   7       19.90       10.13     15.49 o 
  -8   9   7      919.47      881.84     24.24 o 
  -7   9   7      364.00      370.96     20.63 o 
  -6   9   7      606.01      619.03     19.44 o 
  -5   9   7      374.13      330.18     15.07 o 
  -4   9   7      344.69      347.35     14.84 o 
  -3   9   7      366.01      356.29     21.99 o 
  -2   9   7       53.05       52.13      8.27 o 
  -1   9   7       26.42       33.59      7.06 o 
   0   9   7      206.49      169.08      8.22 o 
   1   9   7       63.60       42.91     12.33 o 
   2   9   7     1433.21     1330.70     25.33 o 
   3   9   7      128.94      110.81      5.68 o 
   4   9   7     1562.16     1486.70     19.16 o 
   5   9   7      282.90      276.04     10.90 o 
   6   9   7     1539.20     1538.55     24.59 o 
   7   9   7      354.30      357.13     11.17 o 
   8   9   7     1599.20     1564.64     32.93 o 
   9   9   7      205.05      204.75     23.41 o 
  10   9   7      436.51      484.17     31.90 o 
 -12  10   7       51.95       76.51     15.04 o 
 -11  10   7       14.03       30.16      8.64 o 
 -10  10   7       33.32       42.35      8.92 o 
  -9  10   7       57.35       40.85     10.61 o 
  -8  10   7       45.67       42.46      9.59 o 
  -7  10   7       51.23       39.77     10.46 o 
  -6  10   7      800.29      777.05     22.72 o 
  -5  10   7       36.00       39.15      8.89 o 
  -4  10   7     2774.68     2655.74     43.37 o 
  -3  10   7      255.63      248.71     15.98 o 
  -2  10   7     3524.33     3570.05     55.76 o 
  -1  10   7       20.67        9.26     16.08 o 
   0  10   7     2442.31     2464.82     39.38 o 
   1  10   7      443.77      426.04     13.94 o 
   2  10   7     2371.66     2381.04     38.17 o 
   3  10   7      497.34      481.96     48.55 o 
   4  10   7      680.75      656.50     15.31 o 
   5  10   7       28.21       18.25      6.57 o 
   6  10   7       96.97       99.63     12.63 o 
   7  10   7       25.37       18.17      7.09 o 
   8  10   7        7.76       10.61     13.66 o 
   9  10   7       28.60       27.64     15.75 o 
  10  10   7       69.17       89.04     18.00 o 
 -11  11   7       19.31       29.07      9.27 o 
 -10  11   7      320.72      343.75     21.06 o 
  -9  11   7       22.07       20.89     10.18 o 
  -8  11   7      884.73      913.55     26.27 o 
  -7  11   7      137.53      154.62     12.68 o 
  -6  11   7      796.50      830.14     23.74 o 
  -5  11   7        0.74        7.48      8.99 o 
  -4  11   7      565.55      585.88     19.65 o 
  -3  11   7        2.86        2.11      8.53 o 
  -2  11   7       98.88      144.86     11.04 o 
  -1  11   7       25.66       19.54      7.92 o 
   0  11   7       39.62       32.92     10.71 o 
   1  11   7       97.10       95.16     12.93 o 
   2  11   7     1361.31     1362.89     32.92 o 
   3  11   7       63.87       61.18      8.71 o 
   4  11   7      583.97      616.18     15.30 o 
   5  11   7       49.29       43.89      8.36 o 
   6  11   7      916.04      922.49     20.16 o 
   7  11   7       27.96       14.21      7.57 o 
   8  11   7      629.87      651.89     34.82 o 
   9  11   7        0.15       -7.83     14.13 o 
 -11  12   7        0.13       19.78      9.46 o 
 -10  12   7        4.35        2.89     10.86 o 
  -9  12   7        5.00        2.08      9.85 o 
  -8  12   7       41.49       38.92     10.44 o 
  -7  12   7        2.59        8.21      9.70 o 
  -6  12   7      166.09      164.74     13.11 o 
  -5  12   7        0.05       -0.45      7.99 o 
  -4  12   7     1263.51     1277.44     31.77 o 
  -3  12   7        8.40       11.73      8.85 o 
  -2  12   7     2220.70     2204.57     39.60 o 
  -1  12   7       38.43       36.87      9.22 o 
   0  12   7     1017.62     1075.27     27.01 o 
   1  12   7       84.83      108.79     10.45 o 
   2  12   7     1910.15     1971.34     38.84 o 
   3  12   7       16.90       15.52      7.82 o 
   4  12   7      812.86      808.11     17.73 o 
   5  12   7       13.20       16.53      7.34 o 
   6  12   7      108.36      115.57      9.79 o 
   7  12   7        4.99       -0.42      7.44 o 
   8  12   7       29.97       31.87     15.25 o 
   9  12   7        0.03       -9.25     13.72 o 
 -10  13   7      218.35      246.68     27.23 o 
  -9  13   7        1.60        0.49      9.96 o 
  -8  13   7      259.35      291.71     18.68 o 
  -7  13   7        0.34       10.03     10.35 o 
  -6  13   7      308.39      298.69     17.98 o 
  -5  13   7        0.40       -8.77     12.17 o 
  -4  13   7      633.77      656.50     28.76 o 
  -3  13   7       33.87       51.07     14.68 o 
  -2  13   7      176.61      231.58     15.24 o 
  -1  13   7       29.94       23.88      9.90 o 
   0  13   7        0.12        0.62      8.39 o 
   1  13   7        0.98        1.23      8.88 o 
   2  13   7      163.42      137.00     22.01 o 
   3  13   7        0.02        7.18      6.85 o 
   4  13   7      435.16      441.78     19.15 o 
   5  13   7       15.81        4.32      8.53 o 
   6  13   7      516.15      556.08     24.25 o 
   7  13   7        0.56      -10.50      7.00 o 
   8  13   7      344.06      362.87     29.67 o 
  -9  14   7       13.12       35.75     12.40 o 
  -8  14   7        0.61       -4.14     12.16 o 
  -7  14   7        5.53        6.30     10.98 o 
  -6  14   7       36.12       44.85     12.16 o 
  -5  14   7       41.01       26.65     10.19 o 
  -4  14   7      273.58      282.64     16.78 o 
  -3  14   7      129.96      121.72     12.13 o 
  -2  14   7      445.64      437.58     18.58 o 
  -1  14   7       88.23       72.26     10.52 o 
   0  14   7      575.33      553.46     45.23 o 
   1  14   7        6.92       -7.72      8.73 o 
   2  14   7      629.29      656.39     17.76 o 
   3  14   7       34.47       32.74      7.60 o 
   4  14   7      385.40      397.86     20.50 o 
   5  14   7        0.03        8.69     21.22 o 
   6  14   7       47.73       76.06     15.79 o 
   7  14   7        1.46        5.32      8.01 o 
  -8  15   7       99.80      135.86     15.09 o 
  -7  15   7        4.72       14.46     11.18 o 
  -6  15   7      161.80      181.06     15.75 o 
  -5  15   7        0.51      -10.17      9.73 o 
  -4  15   7      117.03      126.47     12.93 o 
  -3  15   7        0.20        6.50      9.63 o 
  -2  15   7      154.53      210.37     24.03 o 
  -1  15   7       36.19       34.49     10.08 o 
   0  15   7        2.39       11.07      7.54 o 
   1  15   7        1.60        4.26      8.60 o 
   2  15   7      173.75      160.25     10.46 o 
   3  15   7        1.99        4.18      7.25 o 
   4  15   7       84.00       88.83     12.16 o 
   5  15   7        0.62       -2.05      9.31 o 
   6  15   7      111.79      102.00     12.38 o 
  -7  16   7        1.84        7.88     12.07 o 
  -6  16   7       43.23       41.65     12.60 o 
  -5  16   7       14.01        7.44     10.80 o 
  -4  16   7       66.50       58.18     15.71 o 
  -3  16   7        6.64       -9.38      9.95 o 
  -2  16   7      119.15      108.26     10.36 o 
  -1  16   7        0.18        0.25      7.61 o 
   0  16   7      161.05      176.39     11.12 o 
   1  16   7       79.13       94.83     18.86 o 
   2  16   7      156.96      175.73     13.87 o 
   3  16   7       20.65       30.70      7.90 o 
   4  16   7       68.89       67.94     12.08 o 
   5  16   7        4.23       25.79     15.00 o 
  -5  17   7        1.86      -11.86      7.90 o 
  -4  17   7        6.56        7.71      8.78 o 
  -3  17   7        0.02        0.99      8.31 o 
  -2  17   7       49.76       67.78     10.05 o 
  -1  17   7       18.14       15.59      8.52 o 
   0  17   7       18.01       13.27      8.05 o 
   1  17   7        0.31       -2.50      8.02 o 
   2  17   7       18.30        9.05     11.80 o 
   3  17   7        0.86        7.15     12.94 o 
  -2  18   7       55.82       50.24      9.93 o 
  -1  18   7       27.98       27.39      9.40 o 
   0  18   7       86.45       84.39     10.43 o 
 -14   0   8      293.59      340.12     25.74 o 
 -12   0   8      381.25      408.91     19.00 o 
 -10   0   8     1914.49     1969.32     38.71 o 
  -8   0   8     1460.64     1553.41     22.48 o 
  -6   0   8     2288.42     2087.75     26.09 o 
  -4   0   8    15824.90    15641.74    177.69 o 
  -2   0   8      508.51      511.97     86.50 o 
   0   0   8     5484.12     5826.39     64.11 o 
   2   0   8     5259.33     5554.89     69.99 o 
   4   0   8    14691.67    15370.65    249.69 o 
   6   0   8     1899.44     1830.24     44.36 o 
   8   0   8     4543.70     4781.09     95.95 o 
  10   0   8     1980.07     1976.19     55.44 o 
  12   0   8      328.74      411.68     29.61 o 
 -14   1   8      177.55      210.33     13.33 o 
 -13   1   8        1.12        1.41      7.62 o 
 -12   1   8       52.01       66.79      7.58 o 
 -11   1   8       10.09       18.58      6.46 o 
 -10   1   8      185.23      210.22      8.46 o 
  -9   1   8        0.60        0.62      4.45 o 
  -8   1   8       71.98       76.67      4.55 o 
  -7   1   8        0.96       -3.89      3.08 o 
  -6   1   8     7758.29     8074.45     66.23 o 
  -5   1   8      190.63      232.39      8.60 o 
  -4   1   8     7658.71     7682.81     64.63 o 
  -3   1   8       25.06       10.60      2.97 o 
  -2   1   8    12259.79    12811.08    103.56 o 
  -1   1   8     4815.91     4985.76     50.75 o 
   0   1   8    30308.40    32275.65    263.60 o 
   1   1   8      315.01      269.91      7.06 o 
   2   1   8     8036.47     8464.93     70.38 o 
   3   1   8      553.06      623.79     12.22 o 
   4   1   8     7903.13     7745.83     94.08 o 
   5   1   8      175.68      167.33     10.05 o 
   6   1   8       19.86       19.26      5.90 o 
   7   1   8       83.50       79.62     10.47 o 
   8   1   8      738.68      719.86     21.07 o 
   9   1   8       10.21       11.52      7.62 o 
  10   1   8      289.20      254.61     15.15 o 
  11   1   8        1.54       -3.96      7.88 o 
  12   1   8      733.51      773.09     26.34 o 
 -14   2   8      265.08      298.56     19.96 o 
 -13   2   8        2.00       -7.39      7.40 o 
 -12   2   8      683.41      688.08     19.49 o 
 -11   2   8       15.58       16.92      5.46 o 
 -10   2   8     1599.81     1621.70     22.00 o 
  -9   2   8       51.83       50.57      5.15 o 
  -8   2   8     3507.39     3576.94     31.97 o 
  -7   2   8       44.81       39.15      4.66 o 
  -6   2   8     4021.69     4050.69     37.76 o 
  -5   2   8       44.81       30.93      4.16 o 
  -4   2   8    11851.66    11942.85    113.81 o 
  -3   2   8      975.10     1120.88     18.95 o 
  -2   2   8     1314.43     1210.73     16.37 o 
  -1   2   8      367.61      406.96      9.23 o 
   0   2   8     5640.76     6226.83     59.24 o 
   1   2   8      501.13      659.74      9.65 o 
   2   2   8     4455.72     4041.29     40.16 o 
   3   2   8        2.44        0.29      2.79 o 
   4   2   8    13039.00    13379.04    129.15 o 
   5   2   8      118.91       98.38      7.54 o 
   6   2   8     2024.94     2156.04     35.27 o 
   7   2   8      126.07      123.56      9.35 o 
   8   2   8     5273.02     5372.67     90.36 o 
   9   2   8      117.50      122.94     11.35 o 
  10   2   8     1743.77     1727.56     48.29 o 
  11   2   8        4.93       -6.40      7.41 o 
  12   2   8      340.24      387.04     43.49 o 
 -14   3   8      109.57       90.04     14.99 o 
 -13   3   8       37.43       39.86      8.68 o 
 -12   3   8      256.87      281.18     13.21 o 
 -11   3   8      320.10      336.40     11.55 o 
 -10   3   8       78.48       81.59      8.87 o 
  -9   3   8       41.72       32.94      6.00 o 
  -8   3   8      188.41      207.59      7.74 o 
  -7   3   8      145.34      123.56      5.83 o 
  -6   3   8     7784.64     7917.17     67.79 o 
  -5   3   8      377.45      397.09      8.04 o 
  -4   3   8     5600.18     5797.96     49.98 o 
  -3   3   8       46.98       88.04      5.18 o 
  -2   3   8     7608.15     8063.60     78.54 o 
  -1   3   8      165.80      192.40      7.13 o 
   0   3   8    15085.16    15241.60    141.98 o 
   1   3   8       49.01       38.71      3.98 o 
   2   3   8    14263.75    14640.07    118.03 o 
   3   3   8      702.91      632.43     10.28 o 
   4   3   8     3664.74     3656.85     34.59 o 
   5   3   8      110.19       95.12      6.60 o 
   6   3   8      666.01      619.75     18.35 o 
   7   3   8       73.97       63.21      8.17 o 
   8   3   8      396.45      409.19     17.27 o 
   9   3   8       12.54        9.09      7.19 o 
  10   3   8      293.88      259.18     15.53 o 
  11   3   8       10.01       -7.67      8.98 o 
  12   3   8      393.93      363.17     18.79 o 
 -14   4   8      119.69      133.29     11.99 o 
 -13   4   8       13.21       -0.03      9.22 o 
 -12   4   8      248.35      239.88     33.86 o 
 -11   4   8      114.84      110.02      7.89 o 
 -10   4   8      823.47      802.85     15.50 o 
  -9   4   8      471.49      465.09     11.76 o 
  -8   4   8     1782.57     1822.47     27.08 o 
  -7   4   8       27.75       16.61      4.23 o 
  -6   4   8     2356.67     2343.37     25.67 o 
  -5   4   8      564.30      571.69      9.37 o 
  -4   4   8     6046.08     6127.59     52.59 o 
  -3   4   8      533.49      558.94     12.82 o 
  -2   4   8      168.69      184.68     11.75 o 
  -1   4   8     1320.16     1327.95     23.04 o 
   0   4   8     1484.37     1522.44     18.49 o 
   1   4   8      135.58      136.02      5.91 o 
   2   4   8     1711.70     1864.56     19.87 o 
   3   4   8      511.76      540.93     10.80 o 
   4   4   8     2323.96     2274.43     24.01 o 
   5   4   8       39.05       37.98      5.11 o 
   6   4   8      359.59      352.17     14.02 o 
   7   4   8      246.24      241.94     13.42 o 
   8   4   8     2266.23     2329.83     85.80 o 
   9   4   8      464.03      430.63     17.33 o 
  10   4   8      640.04      668.54     22.02 o 
  11   4   8       12.76       -7.15      8.44 o 
  12   4   8      216.54      204.16     15.26 o 
 -14   5   8       18.77       19.97      9.35 o 
 -13   5   8       15.96        3.29      8.35 o 
 -12   5   8      140.06      130.25     10.36 o 
 -11   5   8      197.50      190.94     10.35 o 
 -10   5   8       16.94       18.81      5.76 o 
  -9   5   8        1.76       -3.66      4.75 o 
  -8   5   8      341.79      344.22     11.54 o 
  -7   5   8      192.00      168.73      8.38 o 
  -6   5   8     3476.43     3646.02     40.72 o 
  -5   5   8      837.24      804.94     13.77 o 
  -4   5   8     3016.09     3051.34     43.79 o 
  -3   5   8     1319.19     1400.93     24.78 o 
  -2   5   8     1668.52     1697.44     28.10 o 
  -1   5   8     8491.35     8212.19     98.87 o 
   0   5   8     2085.86     2271.42     33.81 o 
   1   5   8     1544.62     1551.80     17.09 o 
   2   5   8     4298.34     4377.27     39.66 o 
   3   5   8      607.58      687.84     11.11 o 
   4   5   8     2784.61     2800.39     28.46 o 
   5   5   8      151.82      175.73     12.56 o 
   6   5   8      417.34      380.03     12.61 o 
   7   5   8       94.35       97.77     14.26 o 
   8   5   8       59.52       55.57     11.44 o 
   9   5   8       11.56       12.45      7.92 o 
  10   5   8       88.66       83.00     10.34 o 
  11   5   8       37.49       43.82     10.03 o 
 -13   6   8       68.54       76.82     13.48 o 
 -12   6   8      349.95      384.29     15.60 o 
 -11   6   8      300.60      316.00     11.69 o 
 -10   6   8      415.50      386.54     12.95 o 
  -9   6   8      919.25      981.41     16.77 o 
  -8   6   8      382.01      412.59     12.49 o 
  -7   6   8      659.39      600.82     15.14 o 
  -6   6   8     1149.72     1248.88     19.13 o 
  -5   6   8      433.62      447.66     10.35 o 
  -4   6   8      199.95      187.10      7.98 o 
  -3   6   8      392.69      433.91     14.29 o 
  -2   6   8       57.10       42.02      6.13 o 
  -1   6   8       43.30       48.18      6.32 o 
   0   6   8      567.11      579.46     15.36 o 
   1   6   8        1.94        0.37      3.23 o 
   2   6   8     1283.09     1232.50     15.27 o 
   3   6   8     3320.30     3199.91     32.48 o 
   4   6   8      626.95      705.93     11.82 o 
   5   6   8     2580.18     2551.28     33.18 o 
   6   6   8      957.85      927.35     18.51 o 
   7   6   8      739.54      715.00     20.01 o 
   8   6   8     1377.97     1390.61     30.13 o 
   9   6   8      489.65      494.15     18.76 o 
  10   6   8      244.34      239.80     27.25 o 
  11   6   8       76.98       60.06     10.65 o 
 -13   7   8       62.97       54.10     13.29 o 
 -12   7   8       47.90       63.62     12.75 o 
 -11   7   8       59.45       55.19     10.44 o 
 -10   7   8       10.53       15.92      7.43 o 
  -9   7   8       15.47       15.61      7.25 o 
  -8   7   8      378.10      386.19     12.38 o 
  -7   7   8      151.46      124.31      7.33 o 
  -6   7   8     1270.75     1238.73     25.99 o 
  -5   7   8     1793.23     1724.71     35.66 o 
  -4   7   8     1274.65     1304.12     25.94 o 
  -3   7   8     2018.08     1769.26     38.22 o 
  -2   7   8     1002.53      924.22     20.27 o 
  -1   7   8     3775.09     3778.93     82.57 o 
   0   7   8      468.67      433.04     14.08 o 
   1   7   8     2252.93     2312.78     26.54 o 
   2   7   8     2136.08     2295.08     24.04 o 
   3   7   8      193.55      202.92      8.52 o 
   4   7   8      950.85      991.51     14.58 o 
   5   7   8      212.28      242.79     10.39 o 
   6   7   8       29.94       22.16      6.12 o 
   7   7   8       54.42       55.66     12.90 o 
   8   7   8       96.23       94.09     10.20 o 
   9   7   8      144.64      138.98     11.66 o 
  10   7   8       88.86       84.75     10.99 o 
  11   7   8       56.92       67.26     11.13 o 
 -13   8   8       40.91       34.27     14.15 o 
 -12   8   8      155.20      175.53     16.65 o 
 -11   8   8      405.20      453.69     16.32 o 
 -10   8   8       87.45       76.89      8.97 o 
  -9   8   8     1178.52     1225.85     28.62 o 
  -8   8   8      125.33      151.50     11.73 o 
  -7   8   8      944.42      967.23     24.38 o 
  -6   8   8        1.98        2.69      7.24 o 
  -5   8   8      103.68      110.71      9.61 o 
  -4   8   8        5.54        1.64      6.53 o 
  -3   8   8        0.95       -9.50      6.33 o 
  -2   8   8       19.97       16.66      6.94 o 
  -1   8   8      422.43      407.17     24.05 o 
   0   8   8      522.18      563.90     16.26 o 
   1   8   8        3.84       -3.04      7.09 o 
   2   8   8      305.04      291.35     14.99 o 
   3   8   8      385.51      387.24      9.02 o 
   4   8   8      318.49      292.09      8.65 o 
   5   8   8      860.75      816.67     19.73 o 
   6   8   8      581.06      535.73     14.96 o 
   7   8   8      887.10      863.77     16.01 o 
   8   8   8      237.64      198.89     13.11 o 
   9   8   8      511.84      533.70     20.04 o 
  10   8   8       37.94       50.82     10.13 o 
 -12   9   8       18.17       17.14     12.80 o 
 -11   9   8        8.33       17.44      8.67 o 
 -10   9   8        0.01       -2.00      7.42 o 
  -9   9   8       42.27       34.24     12.21 o 
  -8   9   8       49.77       66.83     13.35 o 
  -7   9   8      419.44      353.43     18.57 o 
  -6   9   8      133.25      149.02     11.88 o 
  -5   9   8     1022.08      975.60     24.19 o 
  -4   9   8      750.71      727.28     20.37 o 
  -3   9   8     3472.20     3522.70     51.92 o 
  -2   9   8      151.95      125.16      9.77 o 
  -1   9   8     3643.99     3529.30     51.03 o 
   0   9   8      186.05      149.23     17.03 o 
   1   9   8      916.90      886.52     20.92 o 
   2   9   8      201.56      173.97     11.13 o 
   3   9   8      838.31      828.02     16.97 o 
   4   9   8        6.16        2.14     11.04 o 
   5   9   8      514.51      474.58     18.41 o 
   6   9   8        0.15      -10.30      8.25 o 
   7   9   8       43.63       48.44      7.83 o 
   8   9   8        5.19       -1.41     12.10 o 
   9   9   8       84.89       60.24     15.61 o 
  10   9   8       57.10       54.88     17.38 o 
 -12  10   8       62.09       97.27     15.72 o 
 -11  10   8      311.30      350.66     16.11 o 
 -10  10   8       30.03       38.12      8.75 o 
  -9  10   8      709.70      785.50     24.53 o 
  -8  10   8       14.66       23.37      9.53 o 
  -7  10   8      689.10      778.49     23.62 o 
  -6  10   8      208.60      217.58     14.12 o 
  -5  10   8      719.95      689.96     20.98 o 
  -4  10   8       18.48       -5.19      8.85 o 
  -3  10   8        1.95       -6.60      7.25 o 
  -2  10   8       19.85        8.42      7.96 o 
  -1  10   8       79.66       77.08      9.24 o 
   0  10   8      110.28      137.62     10.06 o 
   1  10   8      584.76      539.50     17.77 o 
   2  10   8      287.41      273.60     14.46 o 
   3  10   8     1121.52     1090.96     24.45 o 
   4  10   8        2.15        6.58      6.08 o 
   5  10   8     1630.68     1785.83     43.39 o 
   6  10   8       46.22       47.12      7.83 o 
   7  10   8     1600.30     1679.16     37.11 o 
   8  10   8      107.58       72.50     17.64 o 
   9  10   8      433.32      443.01     31.41 o 
  10  10   8       34.35       26.19     15.86 o 
 -11  11   8        0.20        3.05      8.67 o 
 -10  11   8       12.85       12.57     10.96 o 
  -9  11   8       60.72       37.03     26.01 o 
  -8  11   8        7.55        8.28     16.42 o 
  -7  11   8      272.48      231.60     15.21 o 
  -6  11   8       42.61       37.94     10.39 o 
  -5  11   8      705.26      615.04     41.75 o 
  -4  11   8      199.60      191.14     12.80 o 
  -3  11   8     1987.01     1920.40     35.96 o 
  -2  11   8      141.26      100.34     10.52 o 
  -1  11   8     2283.11     2238.06     38.87 o 
   0  11   8      168.12      142.87     19.78 o 
   1  11   8     2568.26     2633.64     42.74 o 
   2  11   8       68.79       78.84      9.64 o 
   3  11   8      730.81      802.08     27.51 o 
   4  11   8       17.40        5.61      7.23 o 
   5  11   8      147.16      160.10     10.11 o 
   6  11   8        0.11        1.59      7.05 o 
   7  11   8        7.67       17.40      7.94 o 
   8  11   8        1.42      -19.91     13.27 o 
   9  11   8      111.62      104.82     19.13 o 
 -11  12   8      206.05      244.15     14.61 o 
 -10  12   8        6.70        9.96      9.91 o 
  -9  12   8      268.09      280.24     17.73 o 
  -8  12   8        5.55       16.13     13.38 o 
  -7  12   8      501.62      578.46     22.29 o 
  -6  12   8       23.89       25.66     12.00 o 
  -5  12   8      149.69      157.62     12.80 o 
  -4  12   8       96.88      101.20     11.28 o 
  -3  12   8        0.98        2.11      8.62 o 
  -2  12   8      282.50      314.26     16.88 o 
  -1  12   8       26.10       33.68     18.06 o 
   0  12   8       63.76       59.58      9.64 o 
   1  12   8      223.18      204.79     17.09 o 
   2  12   8      155.53      127.08     14.25 o 
   3  12   8      564.51      540.10     18.80 o 
   4  12   8       90.71       75.46     10.35 o 
   5  12   8      935.48      940.01     21.23 o 
   6  12   8       33.76       31.83      8.06 o 
   7  12   8      488.58      506.07     17.22 o 
   8  12   8        1.14        0.41     13.83 o 
 -10  13   8        0.63        5.60     12.98 o 
  -9  13   8       15.22        7.88     11.81 o 
  -8  13   8        0.01       11.87     10.94 o 
  -7  13   8       30.76       22.93     10.56 o 
  -6  13   8       35.44       33.92     11.20 o 
  -5  13   8      410.39      392.16     25.38 o 
  -4  13   8       50.78       31.81     11.08 o 
  -3  13   8     1396.17     1363.53     70.74 o 
  -2  13   8      176.00      130.56     23.90 o 
  -1  13   8     1197.45     1194.70     28.17 o 
   0  13   8        0.63      -13.01      8.67 o 
   1  13   8      867.83      948.70     24.91 o 
   2  13   8      139.65      118.96     11.65 o 
   3  13   8      456.80      481.90     28.75 o 
   4  13   8        1.83       -2.90      9.22 o 
   5  13   8       28.24       26.45     10.53 o 
   6  13   8       11.24       10.65      8.22 o 
   7  13   8       41.97       52.64     13.83 o 
   8  13   8        0.43       17.84     15.70 o 
  -9  14   8      122.14      154.70     15.60 o 
  -8  14   8        6.46       11.85     11.17 o 
  -7  14   8      274.71      322.34     37.38 o 
  -6  14   8        0.12       -6.36     10.33 o 
  -5  14   8      191.54      177.21     14.10 o 
  -4  14   8        5.75       -3.22     10.13 o 
  -3  14   8       48.64       61.65     11.01 o 
  -2  14   8        3.58       15.13     11.64 o 
  -1  14   8       35.32       44.01     10.37 o 
   0  14   8       26.77       31.23     10.20 o 
   1  14   8       91.34       64.31     10.98 o 
   2  14   8        4.03        9.27      9.51 o 
   3  14   8      183.11      188.52     10.82 o 
   4  14   8       17.59       16.86     10.28 o 
   5  14   8      484.51      507.74     20.96 o 
   6  14   8        9.25       22.24     17.82 o 
   7  14   8      344.23      372.61     16.62 o 
  -8  15   8        0.40      -12.99     11.39 o 
  -7  15   8       13.04       14.91     11.11 o 
  -6  15   8        2.87        1.23      9.81 o 
  -5  15   8       43.57       48.32     11.31 o 
  -4  15   8        0.59      -13.51      9.01 o 
  -3  15   8      410.82      410.50     19.99 o 
  -2  15   8        2.12        8.28     10.52 o 
  -1  15   8      646.91      676.82     22.72 o 
   0  15   8      108.36      105.56     12.45 o 
   1  15   8      271.32      309.74     17.93 o 
   2  15   8        0.69       -2.18      9.96 o 
   3  15   8      111.21      122.58      9.79 o 
   4  15   8        6.15       12.03     12.83 o 
   5  15   8       28.36       21.34     10.99 o 
   6  15   8        1.79        3.26     10.36 o 
  -6  16   8        9.80        9.63     11.56 o 
  -5  16   8        4.06        9.85     10.27 o 
  -4  16   8        6.34       -1.85      9.92 o 
  -3  16   8       25.13       23.10     10.87 o 
  -2  16   8        6.67       14.01     10.67 o 
  -1  16   8        0.04      -18.88     12.59 o 
   0  16   8        2.80        2.00      7.62 o 
   1  16   8        8.66       -1.83      7.64 o 
   2  16   8        8.27        3.63      7.88 o 
   3  16   8       45.15       43.10      8.85 o 
   4  16   8        3.17       -3.25      9.49 o 
  -5  17   8       13.25       18.26     11.10 o 
  -4  17   8       37.44       45.16     13.52 o 
  -3  17   8       60.79       63.70     16.73 o 
  -2  17   8        4.50        1.66      8.25 o 
  -1  17   8      109.31      109.51     10.74 o 
   0  17   8       25.85       14.50      9.04 o 
   1  17   8       22.52       13.47      8.57 o 
   2  17   8       19.92       21.48      8.65 o 
 -13   0   9       92.10       83.86     15.60 o 
 -11   0   9       43.04       32.20      9.66 o 
  -9   0   9        0.84       -8.09      8.83 o 
  -7   0   9      123.83      125.27      8.82 o 
  -5   0   9     4797.83     4678.22     83.38 o 
  -3   0   9    14391.54    14855.86    188.22 o 
  -1   0   9    25466.90    26536.82    304.76 o 
   1   0   9     5962.16     5846.13     72.86 o 
   3   0   9     3742.41     3899.68     73.04 o 
   5   0   9      935.49      871.95     28.54 o 
   7   0   9       13.14       37.45     11.50 o 
   9   0   9      759.90      849.57     34.67 o 
  11   0   9      296.39      307.96     25.48 o 
 -14   1   9        2.63        9.84      9.45 o 
 -13   1   9      273.36      281.64     13.94 o 
 -12   1   9        1.05      -11.48      9.34 o 
 -11   1   9     1327.38     1444.46     19.20 o 
 -10   1   9       17.39       14.04      5.15 o 
  -9   1   9     3379.04     3426.33     31.92 o 
  -8   1   9       46.69       43.90      4.25 o 
  -7   1   9     2233.58     2214.87     20.69 o 
  -6   1   9      214.66      194.72      6.79 o 
  -5   1   9     1758.14     1741.41     19.72 o 
  -4   1   9        9.68        4.59      3.51 o 
  -3   1   9     1106.85      999.72     13.30 o 
  -2   1   9      889.40     1003.07     15.08 o 
  -1   1   9      437.51      597.80     16.54 o 
   0   1   9       69.41       75.89      7.08 o 
   1   1   9      253.60      203.71      5.72 o 
   2   1   9      524.58      564.49     10.64 o 
   3   1   9    12769.59    13298.55    127.85 o 
   4   1   9       23.08       43.45      6.64 o 
   5   1   9     6717.20     6794.11     85.73 o 
   6   1   9        7.03        2.72      5.81 o 
   7   1   9     3679.04     3671.20    101.81 o 
   8   1   9        6.26       -4.80      7.47 o 
   9   1   9     2396.73     2423.76     43.43 o 
  10   1   9        0.07      -10.60      7.06 o 
  11   1   9      553.96      642.33     23.06 o 
 -14   2   9        0.02        5.31      8.16 o 
 -13   2   9       49.78       53.52      8.91 o 
 -12   2   9       20.16       16.09      8.09 o 
 -11   2   9      137.44      131.48      7.98 o 
 -10   2   9        9.98        3.97      4.91 o 
  -9   2   9        0.84       -3.61      4.40 o 
  -8   2   9       93.88      101.42      5.58 o 
  -7   2   9     1505.82     1544.62     18.97 o 
  -6   2   9      520.39      447.45      9.83 o 
  -5   2   9     4448.57     4347.66     51.85 o 
  -4   2   9      524.99      506.16     10.85 o 
  -3   2   9     7631.46     7800.28     96.03 o 
  -2   2   9      713.96      681.45     15.75 o 
  -1   2   9    12233.27    12716.97    129.61 o 
   0   2   9     1079.34     1317.08     18.44 o 
   1   2   9     3097.60     3087.74     29.23 o 
   2   2   9      338.84      312.26      7.33 o 
   3   2   9     1497.73     1577.85     18.51 o 
   4   2   9       54.74       53.73      5.59 o 
   5   2   9     1162.50     1315.52     32.06 o 
   6   2   9        1.54        3.85      5.79 o 
   7   2   9        0.70       17.44      7.40 o 
   8   2   9       28.43       16.77      8.13 o 
   9   2   9      441.11      418.73     17.82 o 
  10   2   9        0.07       -3.29      7.46 o 
  11   2   9      311.14      299.87     17.33 o 
 -14   3   9       69.05       77.69     10.84 o 
 -13   3   9      219.16      236.46     13.05 o 
 -12   3   9       88.68       75.06      9.17 o 
 -11   3   9     1285.25     1440.82     21.85 o 
 -10   3   9      191.88      177.70      9.02 o 
  -9   3   9     2143.05     2124.81     25.77 o 
  -8   3   9       26.33       34.57      5.09 o 
  -7   3   9     1164.90     1079.96     17.18 o 
  -6   3   9        6.99        3.95      3.66 o 
  -5   3   9      158.66      125.89      6.03 o 
  -4   3   9       19.42       25.52      4.29 o 
  -3   3   9        8.76       25.73      5.30 o 
  -2   3   9     2452.76     2381.39    110.65 o 
  -1   3   9       22.32       34.86      5.74 o 
   0   3   9     2181.64     2032.90     31.15 o 
   1   3   9      572.20      520.73      8.94 o 
   2   3   9      665.95      639.80     10.26 o 
   3   3   9     6182.47     6274.58     54.81 o 
   4   3   9     2323.98     2266.66     24.29 o 
   5   3   9     5875.17     5820.49     63.15 o 
   6   3   9       64.07       37.62      6.91 o 
   7   3   9     6511.58     6323.12     84.17 o 
   8   3   9      377.29      351.59     25.06 o 
   9   3   9     1323.43     1331.07     37.63 o 
  10   3   9       19.33        9.61      7.94 o 
  11   3   9      349.36      397.64     19.01 o 
 -14   4   9        9.91        0.26      8.98 o 
 -13   4   9        5.64        6.73      7.67 o 
 -12   4   9        0.41        0.09     12.80 o 
 -11   4   9       41.92       38.48      6.48 o 
 -10   4   9       78.58       88.68      7.05 o 
  -9   4   9       89.52       76.34      6.43 o 
  -8   4   9       67.45       59.16      9.07 o 
  -7   4   9     1447.12     1466.65     21.81 o 
  -6   4   9      844.14      788.96     11.94 o 
  -5   4   9     3275.70     3359.31     37.14 o 
  -4   4   9     1623.47     1646.48     17.51 o 
  -3   4   9    16352.90    16234.72    132.56 o 
  -2   4   9      714.85      641.62     26.54 o 
  -1   4   9    13709.52    14472.88    166.84 o 
   0   4   9     3318.49     3286.45     45.44 o 
   1   4   9     2958.86     2887.14     27.88 o 
   2   4   9        8.79       14.18      3.88 o 
   3   4   9     2180.42     2191.85     23.44 o 
   4   4   9      648.38      652.35     11.55 o 
   5   4   9       31.07       28.58      5.68 o 
   6   4   9       38.06       34.66     13.58 o 
   7   4   9       82.41       92.78      9.27 o 
   8   4   9      162.11      158.86     11.45 o 
   9   4   9      426.70      423.56     17.39 o 
  10   4   9        2.94       -7.56      7.32 o 
  11   4   9      408.18      401.25     19.35 o 
 -13   5   9      172.93      182.15     11.96 o 
 -12   5   9       42.40       26.66      8.15 o 
 -11   5   9      827.22      886.87     24.57 o 
 -10   5   9      272.60      252.82     13.00 o 
  -9   5   9      805.23      804.78     15.23 o 
  -8   5   9      313.94      275.11     10.67 o 
  -7   5   9      991.12      986.45     17.42 o 
  -6   5   9       24.50       26.47      7.95 o 
  -5   5   9        7.49        3.64      3.77 o 
  -4   5   9      533.61      558.84     10.67 o 
  -3   5   9        3.83        4.90      5.44 o 
  -2   5   9       40.05       35.33      6.01 o 
  -1   5   9      111.22      118.51      8.09 o 
   0   5   9     1102.50     1059.91     21.18 o 
   1   5   9     2580.61     2465.51     28.01 o 
   2   5   9      518.48      493.49      9.31 o 
   3   5   9     5687.36     5810.58     51.84 o 
   4   5   9     1796.86     1897.94     34.58 o 
   5   5   9     4127.64     4273.29     49.46 o 
   6   5   9      282.39      293.01     11.71 o 
   7   5   9     2357.06     2211.69     44.45 o 
   8   5   9      270.37      322.58     19.38 o 
   9   5   9      369.41      360.04     31.27 o 
  10   5   9      182.43      180.82     13.42 o 
  11   5   9      202.82      229.90     15.23 o 
 -13   6   9       18.76       13.46     12.14 o 
 -12   6   9        0.27       -5.92     23.74 o 
 -11   6   9       83.88       93.00      9.34 o 
 -10   6   9        9.75       12.92      7.59 o 
  -9   6   9      305.14      280.62     11.95 o 
  -8   6   9      394.75      380.45     12.96 o 
  -7   6   9      586.77      551.57     13.27 o 
  -6   6   9     1137.06     1040.59     17.20 o 
  -5   6   9     1585.99     1614.60     30.20 o 
  -4   6   9      247.49      240.31     13.60 o 
  -3   6   9     1962.39     2012.39     33.15 o 
  -2   6   9      878.37      867.45     19.59 o 
  -1   6   9     1613.48     1637.83     29.30 o 
   0   6   9     2060.33     1887.61     30.96 o 
   1   6   9      460.58      484.74      9.32 o 
   2   6   9      663.32      598.59     10.53 o 
   3   6   9       93.23      113.36      5.73 o 
   4   6   9       35.83       46.93      4.62 o 
   5   6   9       18.48       16.44      5.48 o 
   6   6   9       40.43       34.57      9.51 o 
   7   6   9        0.09       -8.63      6.25 o 
   8   6   9      392.41      357.06     16.09 o 
   9   6   9       54.41       68.11     10.00 o 
  10   6   9       62.89       69.75     12.62 o 
  11   6   9      161.48      147.10     13.67 o 
 -13   7   9       71.70       98.96     15.25 o 
 -12   7   9      349.38      382.69     21.43 o 
 -11   7   9      324.09      358.81     22.76 o 
 -10   7   9      423.32      462.20     20.02 o 
  -9   7   9      224.28      272.42     16.25 o 
  -8   7   9     1006.17      970.27     24.61 o 
  -7   7   9      240.72      226.25     13.99 o 
  -6   7   9      568.73      561.13     18.18 o 
  -5   7   9      517.95      519.10     17.21 o 
  -4   7   9       60.87       47.07     15.33 o 
  -3   7   9      878.63      811.35     20.04 o 
  -2   7   9     1121.27      941.22     21.23 o 
  -1   7   9       59.15       74.12      7.91 o 
   0   7   9      635.67      597.32     16.66 o 
   1   7   9      214.04      182.89     11.16 o 
   2   7   9     1361.27     1381.56     21.40 o 
   3   7   9      367.10      369.34      8.91 o 
   4   7   9     1758.20     1764.37     43.12 o 
   5   7   9      437.98      417.32     14.07 o 
   6   7   9     1138.07     1175.88     21.73 o 
   7   7   9      495.11      451.17     21.99 o 
   8   7   9     1040.17     1036.28     25.90 o 
   9   7   9       36.54       47.71     10.63 o 
  10   7   9      176.90      159.40     13.06 o 
 -13   8   9        0.30       25.57     31.54 o 
 -12   8   9       22.80       36.62     12.79 o 
 -11   8   9        4.93       -5.98      8.05 o 
 -10   8   9       34.73       42.58      9.76 o 
  -9   8   9      137.33      118.61     11.67 o 
  -8   8   9      754.97      760.32     22.89 o 
  -7   8   9      334.22      365.92     16.57 o 
  -6   8   9     1524.41     1501.06     30.81 o 
  -5   8   9       99.45       99.57      9.89 o 
  -4   8   9     2665.54     2502.67     49.08 o 
  -3   8   9      884.03      948.05     22.41 o 
  -2   8   9     2198.90     2099.34     35.16 o 
  -1   8   9      194.32      206.56     15.02 o 
   0   8   9     1967.60     1929.28     32.85 o 
   1   8   9        3.39       -1.59      6.03 o 
   2   8   9     1272.23     1290.22     25.31 o 
   3   8   9      188.39      182.14      9.05 o 
   4   8   9      161.07      143.34      8.63 o 
   5   8   9      236.74      204.46     13.64 o 
   6   8   9       56.67       64.01     10.42 o 
   7   8   9       86.10       69.12     28.69 o 
   8   8   9      234.19      208.07     20.22 o 
   9   8   9      104.58      111.82     17.46 o 
  10   8   9      112.82       87.35     17.82 o 
 -12   9   9      285.95      317.86     22.96 o 
 -11   9   9       98.51      113.25     10.98 o 
 -10   9   9      405.27      411.43     19.91 o 
  -9   9   9       36.69       38.13     10.64 o 
  -8   9   9      414.67      482.01     19.02 o 
  -7   9   9      747.86      770.67     23.16 o 
  -6   9   9      746.61      749.09     21.98 o 
  -5   9   9        0.47       -2.09      7.91 o 
  -4   9   9      161.60      154.16     11.49 o 
  -3   9   9       96.36       69.08      8.97 o 
  -2   9   9       43.38       24.51      8.02 o 
  -1   9   9       14.97        4.63      6.89 o 
   0   9   9      604.71      553.45     24.64 o 
   1   9   9      714.01      708.70     19.20 o 
   2   9   9      789.98      778.78     20.13 o 
   3   9   9      432.57      420.28     12.99 o 
   4   9   9     1480.82     1488.43     35.69 o 
   5   9   9      285.69      314.28     17.09 o 
   6   9   9     1497.98     1532.05     41.63 o 
   7   9   9      454.84      399.08     55.62 o 
   8   9   9      618.24      599.07     32.22 o 
   9   9   9        0.29      -12.84     12.06 o 
  10   9   9      286.45      292.08     27.02 o 
 -12  10   9       12.39       23.88     10.28 o 
 -11  10   9        5.62        8.46      8.65 o 
 -10  10   9       26.33        3.64     10.53 o 
  -9  10   9       35.60        4.00      9.98 o 
  -8  10   9      300.97      313.14     17.92 o 
  -7  10   9        8.83        3.03      9.54 o 
  -6  10   9      386.67      345.10     17.53 o 
  -5  10   9      184.93      177.80     12.39 o 
  -4  10   9      920.20      872.83     23.34 o 
  -3  10   9      391.01      418.53     17.55 o 
  -2  10   9      901.82      902.18     23.34 o 
  -1  10   9      749.70      685.40     19.99 o 
   0  10   9     2035.54     1879.55     34.12 o 
   1  10   9       56.62       55.36      9.38 o 
   2  10   9     1221.41     1219.11     26.18 o 
   3  10   9        5.71        9.60      7.31 o 
   4  10   9      444.62      448.58     13.80 o 
   5  10   9       34.15       21.02     12.75 o 
   6  10   9        7.07       14.31      7.29 o 
   7  10   9        0.05       -1.41     10.07 o 
   8  10   9       73.67       74.06     17.69 o 
   9  10   9       64.24       46.74     17.64 o 
 -11  11   9       23.91       17.45     10.87 o 
 -10  11   9       91.07       94.38     14.76 o 
  -9  11   9       42.17       63.21     23.27 o 
  -8  11   9      282.01      308.80     18.40 o 
  -7  11   9      107.51       80.76     12.04 o 
  -6  11   9      338.50      382.74     18.50 o 
  -5  11   9       13.75       10.37      8.45 o 
  -4  11   9        2.90       -8.13      7.80 o 
  -3  11   9       15.57       31.73      9.83 o 
  -2  11   9      167.74      170.89     12.66 o 
  -1  11   9      200.12      183.19     16.87 o 
   0  11   9      479.40      508.59     18.53 o 
   1  11   9       41.57       18.70      8.58 o 
   2  11   9      509.93      459.91     23.09 o 
   3  11   9       18.06       14.90     15.46 o 
   4  11   9      870.33      829.05     36.39 o 
   5  11   9       50.84       26.18     10.57 o 
   6  11   9     1051.04     1127.71     23.45 o 
   7  11   9       50.57       48.87      8.42 o 
   8  11   9      632.72      695.91     35.94 o 
 -10  12   9        1.13      -15.21     10.14 o 
  -9  12   9       17.35       13.50     10.51 o 
  -8  12   9      138.84      131.55     13.72 o 
  -7  12   9       20.26       20.76     10.83 o 
  -6  12   9      483.66      430.22     19.32 o 
  -5  12   9        9.69       -4.36      9.31 o 
  -4  12   9      590.59      583.68     21.43 o 
  -3  12   9      351.03      344.93     17.32 o 
  -2  12   9      982.96     1003.34     26.26 o 
  -1  12   9      217.97      243.07     42.45 o 
   0  12   9     1232.49     1300.47     29.06 o 
   1  12   9        3.33      -14.08      9.39 o 
   2  12   9      755.91      888.32     23.89 o 
   3  12   9        1.88       18.73     13.61 o 
   4  12   9      164.54      199.37     21.52 o 
   5  12   9        5.97       -8.20      7.42 o 
   6  12   9        0.04        0.29      7.51 o 
   7  12   9       25.52       18.32      8.56 o 
   8  12   9       44.19       30.86     17.41 o 
 -10  13   9       69.37       91.07     13.92 o 
  -9  13   9        1.64       -4.56      9.72 o 
  -8  13   9      203.53      227.70     16.18 o 
  -7  13   9       13.55        5.49     10.73 o 
  -6  13   9      444.13      483.48     21.29 o 
  -5  13   9        0.40       16.40      9.59 o 
  -4  13   9       81.88      100.60     17.72 o 
  -3  13   9        8.25       18.85     17.45 o 
  -2  13   9        0.69       -2.04      8.50 o 
  -1  13   9       44.47       39.69     10.42 o 
   0  13   9      301.72      266.70     16.26 o 
   1  13   9        0.05       18.05     10.55 o 
   2  13   9      536.70      549.34     20.07 o 
   3  13   9       78.95       73.09     10.49 o 
   4  13   9      449.92      445.74     19.60 o 
   5  13   9       15.83        5.92      9.84 o 
   6  13   9      356.93      419.90     16.49 o 
   7  13   9        2.10        7.69     13.15 o 
  -9  14   9        2.67        2.21     14.08 o 
  -8  14   9       79.68       87.40     14.01 o 
  -7  14   9        8.56        0.61     10.61 o 
  -6  14   9      106.97       88.38     12.38 o 
  -5  14   9        3.28        4.85     15.21 o 
  -4  14   9      299.13      268.07     32.79 o 
  -3  14   9       27.34       18.56     10.66 o 
  -2  14   9      442.11      480.35     20.32 o 
  -1  14   9        0.84       -7.85      9.19 o 
   0  14   9      323.68      328.63     17.31 o 
   1  14   9       93.51       74.51     11.63 o 
   2  14   9      397.70      506.57     25.16 o 
   3  14   9       11.40       14.70      7.38 o 
   4  14   9       41.92       56.71     12.11 o 
   5  14   9        0.43        2.16     10.01 o 
   6  14   9        0.16        3.42     13.88 o 
  -7  15   9        1.08       13.08     11.54 o 
  -6  15   9       73.83      100.14     13.73 o 
  -5  15   9        3.04       -0.84      9.64 o 
  -4  15   9       15.86       13.71     10.04 o 
  -3  15   9        0.68        8.06     13.78 o 
  -2  15   9        9.38        3.18     15.80 o 
  -1  15   9        0.07       11.16      9.15 o 
   0  15   9      182.90      187.33     14.21 o 
   1  15   9      117.99      138.86     15.28 o 
   2  15   9       78.72       54.44      8.75 o 
   3  15   9        0.63       -2.61     10.22 o 
   4  15   9      120.10      108.04     12.91 o 
   5  15   9       20.73        5.56     10.88 o 
  -6  16   9       65.06       78.84     13.13 o 
  -5  16   9       42.00       55.09     12.84 o 
  -4  16   9       90.94       97.84     12.94 o 
  -3  16   9       43.39       59.60     12.30 o 
  -2  16   9       79.26       83.08     12.28 o 
  -1  16   9       24.22       27.99     10.75 o 
   0  16   9       64.56       62.12     10.94 o 
   1  16   9       12.54        4.24      7.84 o 
   2  16   9       62.00       75.10      9.69 o 
   3  16   9        2.64       -3.44     10.64 o 
  -4  17   9       26.60       45.84     12.12 o 
  -3  17   9        5.31        3.08     13.05 o 
  -2  17   9       14.61        1.24     22.58 o 
  -1  17   9        1.10      -12.75      8.50 o 
   0  17   9       33.36       27.28     13.43 o 
   1  17   9       24.09       29.20     10.54 o 
 -14   0  10      231.61      271.69     25.26 o 
 -12   0  10      285.21      274.66     21.34 o 
 -10   0  10      806.33      818.99     17.57 o 
  -8   0  10     1629.08     1750.65     25.16 o 
  -6   0  10      948.48      835.87     18.64 o 
  -4   0  10     1261.17     1227.76     31.47 o 
  -2   0  10      438.63      354.64     11.62 o 
   0   0  10      769.77     1234.43     32.16 o 
   2   0  10     2263.26     2530.24     37.70 o 
   4   0  10     7040.26     7311.48    128.12 o 
   6   0  10     2349.04     2483.52     57.47 o 
   8   0  10     2433.37     2479.70     61.51 o 
  10   0  10      595.03      580.48     29.50 o 
 -14   1  10       20.48       16.50      9.89 o 
 -13   1  10        4.63        8.41      8.77 o 
 -12   1  10        0.27       -6.84      6.57 o 
 -11   1  10        3.04       -5.06      5.36 o 
 -10   1  10      355.18      383.65     11.75 o 
  -9   1  10       31.23       32.27      9.44 o 
  -8   1  10      662.05      641.22     10.28 o 
  -7   1  10       16.40        5.19      3.74 o 
  -6   1  10     4070.58     4111.89     35.10 o 
  -5   1  10      570.06      554.75     10.69 o 
  -4   1  10     5031.33     5232.42     46.93 o 
  -3   1  10      201.67      202.40      6.87 o 
  -2   1  10     6374.18     6351.86     64.34 o 
  -1   1  10      458.24      557.77     11.59 o 
   0   1  10     7802.98     7645.59     76.33 o 
   1   1  10       12.63       13.63      3.03 o 
   2   1  10     3868.07     3994.49     38.30 o 
   3   1  10      891.80      777.95     15.79 o 
   4   1  10       32.41       32.15      6.35 o 
   5   1  10       44.60       36.52      6.41 o 
   6   1  10     1544.22     1598.84     38.73 o 
   7   1  10       56.72       43.72      7.94 o 
   8   1  10      820.52      789.56     22.80 o 
   9   1  10       12.49        3.32      7.44 o 
  10   1  10      295.68      282.15     16.12 o 
  11   1  10        0.16      -10.45      8.33 o 
 -14   2  10      220.82      237.72     16.15 o 
 -13   2  10        1.30       -1.93     10.04 o 
 -12   2  10      289.05      299.77     15.39 o 
 -11   2  10        0.13       -3.55      5.47 o 
 -10   2  10      809.63      828.07     15.89 o 
  -9   2  10      225.62      230.68      8.58 o 
  -8   2  10     2252.47     2278.27     23.82 o 
  -7   2  10        8.86        9.01      4.19 o 
  -6   2  10      629.36      589.84     15.31 o 
  -5   2  10        5.88       -0.10      4.51 o 
  -4   2  10      199.12      171.92      7.75 o 
  -3   2  10     1364.25     1391.67     19.35 o 
  -2   2  10     3915.22     4167.94     44.67 o 
  -1   2  10     3555.58     3564.62     39.43 o 
   0   2  10     4095.55     4367.95     46.85 o 
   1   2  10       60.03       36.77      3.24 o 
   2   2  10     2584.44     2637.54     26.70 o 
   3   2  10      230.12      205.73      8.54 o 
   4   2  10     5096.30     5221.33     56.97 o 
   5   2  10        4.44        2.95      5.73 o 
   6   2  10     2988.78     2986.89     46.08 o 
   7   2  10       23.21       16.23     10.61 o 
   8   2  10     1740.20     1706.13     34.10 o 
   9   2  10       30.68       22.46     11.66 o 
  10   2  10      570.68      559.64     21.13 o 
  11   2  10        1.14       -9.30      8.86 o 
 -14   3  10       28.48       35.64      9.63 o 
 -13   3  10       13.30       10.04      8.17 o 
 -12   3  10        0.41       -3.27      6.92 o 
 -11   3  10      103.07      104.65      7.83 o 
 -10   3  10      343.37      384.57     11.68 o 
  -9   3  10       80.47       87.75      9.15 o 
  -8   3  10      753.08      746.17     15.67 o 
  -7   3  10      449.06      410.22      9.78 o 
  -6   3  10     2662.13     2638.40     27.12 o 
  -5   3  10     2698.65     2634.53     26.46 o 
  -4   3  10     4980.28     5084.28     76.58 o 
  -3   3  10        6.79       21.92      7.62 o 
  -2   3  10     6468.35     6395.78     64.96 o 
  -1   3  10       40.14       35.47      5.08 o 
   0   3  10     5856.08     5488.27     69.86 o 
   1   3  10       14.61        3.58      4.84 o 
   2   3  10     1566.41     1694.96     19.48 o 
   3   3  10      131.43      146.47      8.48 o 
   4   3  10      190.75      176.01      7.73 o 
   5   3  10       25.54       22.99      8.87 o 
   6   3  10        1.81       15.13      7.13 o 
   7   3  10       99.11      121.06     10.25 o 
   8   3  10      881.22      806.32     23.43 o 
   9   3  10      295.58      309.93     15.73 o 
  10   3  10      359.08      322.58     19.84 o 
  11   3  10       15.99       -7.19      9.19 o 
 -13   4  10       29.22       33.54      8.60 o 
 -12   4  10      163.10      167.80     11.05 o 
 -11   4  10       42.28       50.57     10.66 o 
 -10   4  10      283.56      278.34     10.85 o 
  -9   4  10      272.76      264.41     10.24 o 
  -8   4  10      544.66      610.57     14.46 o 
  -7   4  10        3.18       -6.59      4.73 o 
  -6   4  10      159.69      130.27      7.46 o 
  -5   4  10        8.29       12.06      3.41 o 
  -4   4  10        0.05        1.85      2.87 o 
  -3   4  10      277.68      259.56      6.44 o 
  -2   4  10     2252.25     2212.44     26.97 o 
  -1   4  10     4139.15     4027.11     54.53 o 
   0   4  10     3797.88     4154.05     55.70 o 
   1   4  10     1409.55     1378.81     16.53 o 
   2   4  10     1498.41     1556.32     18.43 o 
   3   4  10     3868.63     3818.32     36.79 o 
   4   4  10     9162.67     9364.84     80.01 o 
   5   4  10      385.29      367.48     14.45 o 
   6   4  10     3246.75     3315.79     50.32 o 
   7   4  10      315.94      308.34     14.93 o 
   8   4  10      929.92      996.11     49.51 o 
   9   4  10       96.76      112.37     16.52 o 
  10   4  10      189.33      185.61     13.67 o 
  11   4  10        0.15      -10.33      8.43 o 
 -13   5  10        4.68       -4.12     12.18 o 
 -12   5  10       35.51       33.88     12.91 o 
 -11   5  10       14.61       29.70      8.08 o 
 -10   5  10      411.00      433.22     15.59 o 
  -9   5  10      215.64      216.38     10.52 o 
  -8   5  10      969.72      956.87     18.02 o 
  -7   5  10      775.03      769.89     16.61 o 
  -6   5  10     1046.72     1047.47     17.37 o 
  -5   5  10     3067.83     2965.48     62.32 o 
  -4   5  10     1122.95     1045.85     22.82 o 
  -3   5  10     3940.94     3950.36     54.75 o 
  -2   5  10     2552.64     2432.35     37.69 o 
  -1   5  10     1659.15     1735.62     41.05 o 
   0   5  10     2705.40     2750.98     40.81 o 
   1   5  10      612.28      641.35     11.72 o 
   2   5  10     2016.56     2010.51     22.26 o 
   3   5  10       26.43       54.95      4.80 o 
   4   5  10       66.55       82.75      5.54 o 
   5   5  10       23.48       44.47      6.50 o 
   6   5  10      352.03      322.40     16.39 o 
   7   5  10      509.61      503.10     18.02 o 
   8   5  10      670.81      617.69     20.30 o 
   9   5  10      380.99      364.91     17.63 o 
  10   5  10      416.77      405.89     38.23 o 
 -13   6  10      110.83      121.97     15.19 o 
 -12   6  10      497.49      546.75     25.58 o 
 -11   6  10      103.34      122.23     10.27 o 
 -10   6  10      102.09      134.87      9.99 o 
  -9   6  10      735.61      726.23     22.32 o 
  -8   6  10      275.74      273.55     19.69 o 
  -7   6  10        3.41       15.88      7.74 o 
  -6   6  10        1.00        1.91      7.07 o 
  -5   6  10      481.48      494.90     16.94 o 
  -4   6  10     1432.22     1341.93     26.78 o 
  -3   6  10       16.98       21.65      7.12 o 
  -2   6  10      955.62     1010.78     22.16 o 
  -1   6  10     3434.63     3394.82     48.85 o 
   0   6  10     2296.10     2275.09     36.13 o 
   1   6  10     3199.56     3233.15     46.78 o 
   2   6  10     3771.81     3662.05     42.53 o 
   3   6  10     3557.84     3692.02     36.24 o 
   4   6  10     1281.65     1276.62     17.50 o 
   5   6  10     1511.66     1483.32     24.02 o 
   6   6  10     1285.32     1312.15     23.42 o 
   7   6  10      278.25      323.16     15.52 o 
   8   6  10      400.14      376.72     17.27 o 
   9   6  10      283.99      338.18     17.28 o 
  10   6  10       21.44        4.60      9.78 o 
 -13   7  10       13.99       19.17     13.57 o 
 -12   7  10        7.81        1.22     12.09 o 
 -11   7  10       87.11       94.65     10.17 o 
 -10   7  10      159.28      148.99     10.59 o 
  -9   7  10      200.73      203.35     44.54 o 
  -8   7  10      961.62     1034.17     26.29 o 
  -7   7  10      780.46      784.94     22.20 o 
  -6   7  10     1469.36     1364.11     59.33 o 
  -5   7  10     4194.50     4160.78     59.71 o 
  -4   7  10      771.21      836.38     21.93 o 
  -3   7  10      638.50      588.62     17.96 o 
  -2   7  10     2636.58     2696.76     53.41 o 
  -1   7  10     1897.36     1924.92     32.98 o 
   0   7  10      387.12      430.30     15.51 o 
   1   7  10      701.18      690.97     18.18 o 
   2   7  10       17.45       14.79      6.65 o 
   3   7  10      154.43      147.94      8.10 o 
   4   7  10      172.96      203.03     14.15 o 
   5   7  10      206.15      187.82     19.22 o 
   6   7  10      163.39      185.91     13.39 o 
   7   7  10      147.73      150.15     17.47 o 
   8   7  10       20.99       18.95     12.29 o 
   9   7  10      270.85      320.35     26.53 o 
  10   7  10      134.70      116.94     19.56 o 
 -12   8  10      204.78      223.92     19.71 o 
 -11   8  10      188.35      192.97     12.16 o 
 -10   8  10      115.05      122.05     12.74 o 
  -9   8  10      296.95      321.04     17.94 o 
  -8   8  10      211.35      230.37     17.46 o 
  -7   8  10        8.71       10.40      8.44 o 
  -6   8  10       40.53       62.53      9.60 o 
  -5   8  10       40.80       47.08      9.28 o 
  -4   8  10       11.47        0.87      7.16 o 
  -3   8  10       85.04       88.88      9.50 o 
  -2   8  10       20.91       23.93      7.26 o 
  -1   8  10       77.98       68.72     11.66 o 
   0   8  10     1598.40     1694.15     30.81 o 
   1   8  10      734.36      633.78     18.26 o 
   2   8  10      664.85      620.78     18.05 o 
   3   8  10     1826.64     1820.84     26.86 o 
   4   8  10      966.56      903.13     18.18 o 
   5   8  10     1038.53     1030.28     27.02 o 
   6   8  10      386.33      432.77     19.65 o 
   7   8  10      515.71      537.33     21.77 o 
   8   8  10       76.54       87.56     17.02 o 
   9   8  10      250.98      247.80     24.26 o 
  10   8  10       22.50       20.65     16.13 o 
 -12   9  10        0.29       20.28      9.66 o 
 -11   9  10       32.48       30.36      9.20 o 
 -10   9  10        7.71        9.19      9.84 o 
  -9   9  10      145.55      121.72     13.93 o 
  -8   9  10       79.93       78.66     11.76 o 
  -7   9  10      422.93      433.19     44.72 o 
  -6   9  10      373.09      379.32     17.91 o 
  -5   9  10     1242.24     1160.76     27.03 o 
  -4   9  10      246.05      234.90     14.92 o 
  -3   9  10      623.07      620.51     19.83 o 
  -2   9  10      892.58      902.53     23.02 o 
  -1   9  10      891.91      850.48     21.61 o 
   0   9  10      250.87      218.46     14.46 o 
   1   9  10      827.29      783.91     20.93 o 
   2   9  10      287.04      286.48     19.25 o 
   3   9  10      694.85      737.87     39.40 o 
   4   9  10       39.72       35.16      9.66 o 
   5   9  10        0.65        3.67     13.04 o 
   6   9  10      101.80       97.06     11.75 o 
   7   9  10      212.69      229.94     31.91 o 
   8   9  10      152.69      158.79     20.32 o 
   9   9  10      151.20      171.16     22.12 o 
 -11  10  10      131.36      142.73     13.09 o 
 -10  10  10       10.56       -1.66     10.44 o 
  -9  10  10      179.54      147.18     13.39 o 
  -8  10  10       86.10       93.30     12.01 o 
  -7  10  10      261.07      269.30     17.05 o 
  -6  10  10       26.99       26.32     12.38 o 
  -5  10  10       32.04       24.81      9.61 o 
  -4  10  10        2.26      -11.17      7.53 o 
  -3  10  10      178.37      200.64     13.55 o 
  -2  10  10      137.96      159.60     12.18 o 
  -1  10  10      458.50      419.90     16.96 o 
   0  10  10       22.91       13.15     14.39 o 
   1  10  10      785.72      786.48     24.00 o 
   2  10  10      351.55      286.23     15.08 o 
   3  10  10     1481.28     1535.73     30.69 o 
   4  10  10      176.89      151.74     13.25 o 
   5  10  10      931.18      921.64     26.93 o 
   6  10  10      314.12      300.62     18.01 o 
   7  10  10      517.24      531.85     22.76 o 
   8  10  10       27.99       15.45     15.10 o 
   9  10  10      130.95      110.41     21.01 o 
 -11  11  10       12.76       -6.32      8.51 o 
 -10  11  10        1.14      -14.83      9.89 o 
  -9  11  10       28.37       21.27     10.57 o 
  -8  11  10       62.45       80.23     11.97 o 
  -7  11  10      276.43      277.14     17.68 o 
  -6  11  10      148.80      116.17     12.68 o 
  -5  11  10      590.98      576.81     50.73 o 
  -4  11  10      113.16       89.37     11.42 o 
  -3  11  10     1012.57     1039.35     26.53 o 
  -2  11  10      378.12      405.64     22.68 o 
  -1  11  10     1909.70     1916.38     45.98 o 
   0  11  10       85.13       59.01     13.89 o 
   1  11  10      388.79      424.22     17.62 o 
   2  11  10       97.34       90.14     10.67 o 
   3  11  10      597.85      623.85     20.19 o 
   4  11  10       24.60       19.45     15.78 o 
   5  11  10        3.81        9.15     10.50 o 
   6  11  10       25.48       26.04      8.11 o 
   7  11  10       41.77       58.62     12.98 o 
   8  11  10       17.73        0.54     13.54 o 
 -10  12  10        2.31        6.58     10.69 o 
  -9  12  10      115.24      106.83     13.27 o 
  -8  12  10        9.79        9.63     10.72 o 
  -7  12  10       63.39       82.27     11.95 o 
  -6  12  10       35.40       22.75     13.44 o 
  -5  12  10       37.11       38.20     10.10 o 
  -4  12  10        0.07       -0.54      9.97 o 
  -3  12  10        3.94       12.09      9.29 o 
  -2  12  10      110.15      118.85     13.66 o 
  -1  12  10      153.57      122.89     15.33 o 
   0  12  10       88.53       86.32     10.67 o 
   1  12  10      586.47      558.00     19.48 o 
   2  12  10       14.97       16.20     18.50 o 
   3  12  10      757.63      748.38     22.70 o 
   4  12  10        0.29      -20.86     13.91 o 
   5  12  10      404.87      411.30     30.56 o 
   6  12  10       12.28       15.90     11.53 o 
   7  12  10      486.49      535.47     27.01 o 
  -9  13  10       43.64       45.46     11.76 o 
  -8  13  10        1.26        0.31     10.96 o 
  -7  13  10      162.85      161.30     14.34 o 
  -6  13  10        0.87        7.07     10.13 o 
  -5  13  10      399.01      363.10     18.54 o 
  -4  13  10        6.42       -2.75      9.81 o 
  -3  13  10      496.69      506.25     27.57 o 
  -2  13  10        1.95        2.03     10.23 o 
  -1  13  10      278.78      251.44     15.57 o 
   0  13  10       39.80       39.40      9.56 o 
   1  13  10      238.39      261.62     16.55 o 
   2  13  10        0.02       -1.86      9.12 o 
   3  13  10       98.66      126.07     12.12 o 
   4  13  10        3.19        0.65     16.49 o 
   5  13  10        3.23       -1.45      8.91 o 
   6  13  10       12.60       14.59     10.33 o 
  -8  14  10        1.41        8.09     11.98 o 
  -7  14  10       13.91        4.79     11.33 o 
  -6  14  10        0.53      -13.67      9.53 o 
  -5  14  10        2.84      -11.26     16.89 o 
  -4  14  10        7.31       -3.95      9.06 o 
  -3  14  10        9.34       -8.51      8.76 o 
  -2  14  10        0.02      -11.70      9.66 o 
  -1  14  10      111.06       82.23     11.89 o 
   0  14  10       20.62       16.23     10.14 o 
   1  14  10      206.24      204.87     14.09 o 
   2  14  10       16.94       20.80      9.64 o 
   3  14  10      382.18      440.98     31.54 o 
   4  14  10       27.81       26.99     23.56 o 
   5  14  10      214.44      230.43     16.21 o 
  -7  15  10      102.33      110.56     14.81 o 
  -6  15  10        0.14       -3.02     10.12 o 
  -5  15  10      244.30      270.44     17.98 o 
  -4  15  10       18.57       29.79     10.64 o 
  -3  15  10      167.28      193.58     20.26 o 
  -2  15  10       26.63       36.49     11.83 o 
  -1  15  10       98.27      110.29     12.99 o 
   0  15  10        0.96        0.06     18.59 o 
   1  15  10       18.06       30.46      9.51 o 
   2  15  10        0.06       13.79     21.21 o 
   3  15  10       35.65       46.39     11.53 o 
   4  15  10        0.04      -11.43     14.04 o 
  -5  16  10        3.92        7.84     10.43 o 
  -4  16  10       16.81       14.54     11.88 o 
  -3  16  10       14.53        4.33     14.54 o 
  -2  16  10        2.60        3.75      9.92 o 
  -1  16  10       22.15       26.20     10.42 o 
   0  16  10       26.52       31.30     14.87 o 
   1  16  10       80.83      100.70     13.00 o 
   2  16  10       19.71       29.39      8.68 o 
 -13   0  11        0.08      -12.04     11.79 o 
 -11   0  11      311.36      320.69     23.48 o 
  -9   0  11      529.26      535.54     14.44 o 
  -7   0  11     2194.37     2245.47     35.58 o 
  -5   0  11     5571.06     5504.40     70.66 o 
  -3   0  11     2505.23     2613.16     53.99 o 
  -1   0  11     2993.82     3390.52     46.85 o 
   1   0  11     1465.65     1463.97     25.49 o 
   3   0  11       27.16       21.90      8.23 o 
   5   0  11     1422.64     1315.97     37.41 o 
   7   0  11     1005.10     1051.42     36.40 o 
   9   0  11      490.86      493.12     28.55 o 
  11   0  11      616.57      643.18     34.72 o 
 -14   1  11        2.15        7.44      9.88 o 
 -13   1  11      291.03      327.92     32.93 o 
 -12   1  11        3.82        2.80      7.12 o 
 -11   1  11      488.16      454.42     18.26 o 
 -10   1  11       34.43       38.99      6.46 o 
  -9   1  11      630.42      616.61     11.93 o 
  -8   1  11        0.03       -2.25      4.14 o 
  -7   1  11       37.44       38.36      4.82 o 
  -6   1  11       26.19       28.10      4.60 o 
  -5   1  11      212.35      155.57      6.91 o 
  -4   1  11        7.57       10.29      3.81 o 
  -3   1  11       75.31       86.83     17.84 o 
  -2   1  11       34.43       41.38      4.90 o 
  -1   1  11     3727.07     3658.55     40.94 o 
   0   1  11      249.15      231.49      8.88 o 
   1   1  11     1746.71     1757.41     18.02 o 
   2   1  11      442.22      434.71      9.47 o 
   3   1  11     2084.14     2188.20     28.73 o 
   4   1  11     1064.88     1121.77     23.01 o 
   5   1  11     1023.19     1012.29     22.95 o 
   6   1  11      131.38      117.72      9.78 o 
   7   1  11     1671.86     1709.63     33.13 o 
   8   1  11       12.24        0.50      8.00 o 
   9   1  11      745.83      802.40     24.66 o 
  10   1  11        2.37       -3.72      8.06 o 
  11   1  11      133.30      120.50     13.28 o 
 -13   2  11        2.76       -0.96      7.87 o 
 -12   2  11        1.47        3.81      7.24 o 
 -11   2  11      209.64      239.08     10.74 o 
 -10   2  11       68.65       71.86      7.08 o 
  -9   2  11      688.41      763.44     14.78 o 
  -8   2  11      263.42      240.10     11.75 o 
  -7   2  11     3348.50     3310.39     39.19 o 
  -6   2  11      903.45      829.18     13.29 o 
  -5   2  11     4701.22     4783.54     51.47 o 
  -4   2  11      847.99      787.52     14.36 o 
  -3   2  11     3060.12     3121.98     35.87 o 
  -2   2  11      342.93      309.64     14.95 o 
  -1   2  11     1219.19     1053.36     17.01 o 
   0   2  11      524.41      521.70     14.76 o 
   1   2  11     2309.55     2450.72     22.99 o 
   2   2  11        4.93        0.09      3.60 o 
   3   2  11       63.97       52.50      5.91 o 
   4   2  11        3.86       -1.05      7.28 o 
   5   2  11       52.72       73.33      8.27 o 
   6   2  11      193.88      169.76     11.06 o 
   7   2  11     1159.58     1232.81     48.39 o 
   8   2  11      233.25      229.08     14.46 o 
   9   2  11      855.17      851.33     24.76 o 
  10   2  11       48.63       27.41      9.98 o 
 -13   3  11      312.16      390.14     16.23 o 
 -12   3  11       82.97       81.17      7.46 o 
 -11   3  11      348.67      357.58     12.07 o 
 -10   3  11      323.36      318.60     11.39 o 
  -9   3  11      156.93      147.36      7.78 o 
  -8   3  11      193.93      183.18      9.58 o 
  -7   3  11       75.88       62.28      6.42 o 
  -6   3  11       32.01       44.93      5.74 o 
  -5   3  11        4.92        2.38      4.47 o 
  -4   3  11      949.02      917.24     15.57 o 
  -3   3  11      142.53      120.39      6.65 o 
  -2   3  11      901.75      771.62     16.50 o 
  -1   3  11     3106.50     3018.07     35.21 o 
   0   3  11      856.91      850.42     19.13 o 
   1   3  11     4387.77     4288.46     39.85 o 
   2   3  11      978.62     1010.89     14.43 o 
   3   3  11     7524.61     7631.02     66.61 o 
   4   3  11      220.12      204.80      9.73 o 
   5   3  11     1390.90     1346.27     42.81 o 
   6   3  11      911.80      871.40     22.31 o 
   7   3  11      867.15      939.28     24.25 o 
   8   3  11       73.27       69.70      9.96 o 
   9   3  11      234.27      271.29     15.65 o 
  10   3  11      109.82      144.67     12.52 o 
 -13   4  11        2.06        3.28     11.38 o 
 -12   4  11       22.01       20.38     11.93 o 
 -11   4  11       72.55       82.43      9.10 o 
 -10   4  11      169.51      162.03      8.70 o 
  -9   4  11      543.28      557.37     15.04 o 
  -8   4  11      183.00      178.67      9.51 o 
  -7   4  11     2079.62     2103.87     28.31 o 
  -6   4  11     1652.15     1618.19     23.18 o 
  -5   4  11     4416.68     4306.08     46.83 o 
  -4   4  11     3361.83     3133.60     30.08 o 
  -3   4  11     1736.90     1772.88     34.94 o 
  -2   4  11      734.94      676.60     13.22 o 
  -1   4  11     1047.86     1104.84     23.38 o 
   0   4  11      585.21      543.90     16.41 o 
   1   4  11     1155.29     1051.43     16.45 o 
   2   4  11      266.18      246.32      8.58 o 
   3   4  11      248.01      283.37      9.51 o 
   4   4  11      323.71      328.55     13.04 o 
   5   4  11      531.68      506.54     14.53 o 
   6   4  11        5.65        6.65      7.05 o 
   7   4  11      987.08      970.65     24.48 o 
   8   4  11      678.76      693.77     29.65 o 
   9   4  11      762.95      768.50     29.85 o 
  10   4  11      203.81      211.82     14.71 o 
 -13   5  11      230.80      288.71     19.26 o 
 -12   5  11       40.95       50.47      9.25 o 
 -11   5  11      148.24      150.33     10.86 o 
 -10   5  11      455.46      468.79     16.16 o 
  -9   5  11       25.31       21.81      9.36 o 
  -8   5  11       54.68       53.36      9.29 o 
  -7   5  11       12.77        1.38      7.34 o 
  -6   5  11       30.49       23.92      8.08 o 
  -5   5  11        0.10        1.90      7.51 o 
  -4   5  11       27.64       37.14      7.85 o 
  -3   5  11      105.82      114.92      9.23 o 
  -2   5  11     3527.96     3452.12     49.84 o 
  -1   5  11     3138.74     3160.23     46.55 o 
   0   5  11     1040.91     1005.42     22.24 o 
   1   5  11     3979.88     3979.20     86.79 o 
   2   5  11     2656.68     2697.74     28.23 o 
   3   5  11     5282.86     5259.05     48.79 o 
   4   5  11     2196.43     2359.72     26.59 o 
   5   5  11      835.41      795.18     28.84 o 
   6   5  11      646.57      640.10     19.47 o 
   7   5  11      943.68     1003.40     44.25 o 
   8   5  11      199.37      236.43     14.71 o 
   9   5  11      208.56      238.48     19.30 o 
  10   5  11       27.06       35.91     10.27 o 
 -13   6  11       11.24       19.48     13.30 o 
 -12   6  11       66.27       83.10     11.80 o 
 -11   6  11      143.74      143.04     11.13 o 
 -10   6  11      198.27      190.81     11.34 o 
  -9   6  11      234.38      268.18     15.75 o 
  -8   6  11      100.13       85.75     11.16 o 
  -7   6  11     2295.00     2320.68     50.37 o 
  -6   6  11      527.98      479.51     27.62 o 
  -5   6  11     1223.81     1331.92     35.78 o 
  -4   6  11     1392.00     1455.20     44.54 o 
  -3   6  11     2098.25     2108.24     43.95 o 
  -2   6  11     3738.29     3632.68     52.73 o 
  -1   6  11      836.33      817.73     20.92 o 
   0   6  11     1344.51     1353.57     26.78 o 
   1   6  11       39.08       76.82     21.76 o 
   2   6  11        0.63       -4.35      5.25 o 
   3   6  11       17.24       36.99      7.98 o 
   4   6  11      541.43      481.81     13.59 o 
   5   6  11      205.21      194.15     13.48 o 
   6   6  11      671.09      643.11     22.29 o 
   7   6  11      670.26      645.17     31.29 o 
   8   6  11      749.53      784.49     36.43 o 
   9   6  11      583.25      561.91     31.69 o 
  10   6  11      284.88      301.15     26.02 o 
 -12   7  11      134.08      162.28     20.10 o 
 -11   7  11      138.63      161.94     11.77 o 
 -10   7  11      264.36      299.60     17.96 o 
  -9   7  11       18.76       29.09     10.09 o 
  -8   7  11      133.56      145.67     12.80 o 
  -7   7  11        3.82       10.21      9.85 o 
  -6   7  11       14.71        3.84      9.67 o 
  -5   7  11       16.19        2.31     18.34 o 
  -4   7  11      780.69      741.86     39.07 o 
  -3   7  11        3.11      -10.91      7.27 o 
  -2   7  11        5.41       21.98      7.97 o 
  -1   7  11     3080.69     2973.99     45.40 o 
   0   7  11     1233.08     1279.32     33.52 o 
   1   7  11     2988.78     2997.70     45.72 o 
   2   7  11      721.67      741.25     19.37 o 
   3   7  11     2106.20     2065.18     29.44 o 
   4   7  11     1296.92     1296.56     37.30 o 
   5   7  11      423.48      395.44     19.14 o 
   6   7  11      770.02      767.69     30.28 o 
   7   7  11      309.47      352.61     26.21 o 
   8   7  11      172.15      184.39     20.14 o 
   9   7  11       12.65       20.05     14.70 o 
 -12   8  11       57.20       65.50     10.61 o 
 -11   8  11       14.36       17.18      8.47 o 
 -10   8  11      147.85      128.27     13.10 o 
  -9   8  11      262.04      269.12     16.56 o 
  -8   8  11      438.06      422.61     20.12 o 
  -7   8  11      809.05      800.13     24.29 o 
  -6   8  11      778.59      752.88     22.30 o 
  -5   8  11      443.34      445.00     23.55 o 
  -4   8  11      885.18      858.06     26.80 o 
  -3   8  11     1922.35     2055.61     43.47 o 
  -2   8  11     2265.22     2256.17     39.94 o 
  -1   8  11      407.09      395.35     16.10 o 
   0   8  11      614.53      583.61     18.56 o 
   1   8  11       29.39       17.58      7.65 o 
   2   8  11      368.04      356.99     18.40 o 
   3   8  11       59.30       68.56      7.53 o 
   4   8  11       20.47       18.38     10.53 o 
   5   8  11      447.99      437.42     19.65 o 
   6   8  11       33.38       34.33     10.04 o 
   7   8  11      296.97      284.53     18.73 o 
   8   8  11      106.02       75.00     16.22 o 
   9   8  11      158.31      163.20     20.38 o 
 -12   9  11      130.70      169.51     19.28 o 
 -11   9  11       66.94       70.57     12.19 o 
 -10   9  11      232.21      276.76     16.93 o 
  -9   9  11       67.29       58.36     11.65 o 
  -8   9  11      179.27      189.52     13.97 o 
  -7   9  11      107.13      124.99     12.48 o 
  -6   9  11       20.39        5.99     16.60 o 
  -5   9  11        1.10       -3.48      8.37 o 
  -4   9  11        2.46      -10.16      8.01 o 
  -3   9  11       50.94       53.40      9.25 o 
  -2   9  11      258.47      259.22     15.00 o 
  -1   9  11      235.26      248.63     14.24 o 
   0   9  11      119.37      127.98     10.41 o 
   1   9  11      951.87      978.21     23.66 o 
   2   9  11     1032.25     1063.55     50.48 o 
   3   9  11      893.12      854.66     36.73 o 
   4   9  11     1138.48     1146.36     29.24 o 
   5   9  11      162.55      132.01     12.77 o 
   6   9  11      579.23      640.56     36.29 o 
   7   9  11      172.80      177.08     15.22 o 
   8   9  11      266.30      316.08     26.20 o 
 -11  10  11        7.04       -2.17      9.81 o 
 -10  10  11       44.75       36.59     10.55 o 
  -9  10  11       13.71        3.79      9.68 o 
  -8  10  11      228.95      231.33     31.35 o 
  -7  10  11      463.09      461.74     25.78 o 
  -6  10  11      448.46      416.96     22.53 o 
  -5  10  11      328.86      298.81     16.17 o 
  -4  10  11      763.79      828.40     23.87 o 
  -3  10  11      416.91      401.80     25.11 o 
  -2  10  11     2411.72     2367.51     41.66 o 
  -1  10  11        0.23      -12.08      8.15 o 
   0  10  11      396.38      378.54     20.35 o 
   1  10  11      334.78      331.81     16.28 o 
   2  10  11      233.94      267.52     15.73 o 
   3  10  11       40.90       34.27      9.41 o 
   4  10  11        9.50        1.94      8.88 o 
   5  10  11        0.97      -11.82      8.93 o 
   6  10  11      107.92       90.23     14.04 o 
   7  10  11       49.25       37.68     11.95 o 
   8  10  11      139.47      132.63     19.66 o 
 -10  11  11       51.95       43.04     19.39 o 
  -9  11  11        5.20       -3.12     14.30 o 
  -8  11  11       31.80       38.76     10.54 o 
  -7  11  11       20.88        8.26     12.42 o 
  -6  11  11       26.20        7.20      9.57 o 
  -5  11  11        0.04       -2.50     10.14 o 
  -4  11  11       30.43       19.43      9.56 o 
  -3  11  11       12.00       -0.32     20.32 o 
  -2  11  11      109.21      101.26     14.07 o 
  -1  11  11        6.03        5.14      8.63 o 
   0  11  11      365.61      320.67     16.68 o 
   1  11  11       99.09      104.28     11.05 o 
   2  11  11      839.23      868.83     37.41 o 
   3  11  11      145.41      128.57     15.76 o 
   4  11  11      560.00      620.82     33.33 o 
   5  11  11       52.00       57.82     21.94 o 
   6  11  11      397.05      455.25     50.90 o 
   7  11  11       37.67       26.37     11.50 o 
 -10  12  11       37.35       24.73     11.03 o 
  -9  12  11        0.40       -2.52     12.03 o 
  -8  12  11      209.75      184.02     15.44 o 
  -7  12  11        8.55       -9.70      9.79 o 
  -6  12  11      158.26      151.57     13.45 o 
  -5  12  11       20.44        5.17      8.90 o 
  -4  12  11      363.98      345.17     17.94 o 
  -3  12  11        9.57      -17.34     15.28 o 
  -2  12  11      621.76      616.37     21.22 o 
  -1  12  11       18.16       14.77      9.70 o 
   0  12  11       37.85       49.39     10.11 o 
   1  12  11        0.11       -7.21      7.93 o 
   2  12  11       55.66       71.11     10.50 o 
   3  12  11       16.69       22.30      8.91 o 
   4  12  11       21.62       19.88     15.66 o 
   5  12  11        6.51       11.81     15.69 o 
   6  12  11       33.91       28.46      8.84 o 
   7  12  11       10.62        4.13     11.19 o 
  -9  13  11        2.32       -8.95     12.65 o 
  -8  13  11       31.91       45.40     15.28 o 
  -7  13  11        2.77       -0.80     10.88 o 
  -6  13  11        0.03       -4.31     13.29 o 
  -5  13  11        4.98       -8.39      8.95 o 
  -4  13  11      129.23      115.65     15.40 o 
  -3  13  11       18.44       -2.03      9.20 o 
  -2  13  11      115.31      108.80     12.39 o 
  -1  13  11        0.00      -12.37      8.25 o 
   0  13  11      155.96      160.21     13.09 o 
   1  13  11        8.48       -1.64      9.18 o 
   2  13  11      321.96      343.70     18.03 o 
   3  13  11        0.97        6.53     17.21 o 
   4  13  11      228.29      256.28     25.82 o 
   5  13  11        0.19        4.18     10.53 o 
   6  13  11      280.92      304.61     18.57 o 
  -8  14  11       79.66       96.87     14.57 o 
  -7  14  11        0.93       -8.89     10.01 o 
  -6  14  11       94.86       95.26     13.59 o 
  -5  14  11        1.93       -7.99     10.16 o 
  -4  14  11      111.55      136.18     13.25 o 
  -3  14  11        7.44        8.51     10.31 o 
  -2  14  11      247.20      246.58     15.87 o 
  -1  14  11       17.08       18.02     10.53 o 
   0  14  11       46.84       56.74     11.05 o 
   1  14  11       11.56        9.29      9.71 o 
   2  14  11       18.69       28.77     13.94 o 
   3  14  11        0.04        3.98     16.99 o 
   4  14  11        5.93        0.95     17.20 o 
   5  14  11       32.81       35.87     17.70 o 
  -6  15  11        0.05        0.68     11.18 o 
  -5  15  11        4.03        9.34     10.90 o 
  -4  15  11       67.43       55.82     11.87 o 
  -3  15  11        1.26       -7.33     10.73 o 
  -2  15  11       54.99       43.30     11.29 o 
  -1  15  11        9.06        6.20     10.09 o 
   0  15  11       68.19       63.42     11.43 o 
   1  15  11        0.90       -1.04     14.28 o 
   2  15  11      120.25      118.39     13.06 o 
   3  15  11       26.10       25.95     17.85 o 
  -4  16  11      104.41      143.44     15.22 o 
  -3  16  11        6.61       14.97     11.63 o 
  -2  16  11       76.20       75.03     17.27 o 
  -1  16  11       24.49       31.09     24.86 o 
   0  16  11       19.93       31.30     11.62 o 
   1  16  11        0.27       -1.77     10.56 o 
 -12   0  12      179.88      163.28     17.55 o 
 -10   0  12      300.28      283.86     19.56 o 
  -8   0  12      158.82      137.80      8.02 o 
  -6   0  12      221.63      247.17     22.77 o 
  -4   0  12      701.51      753.00     20.35 o 
  -2   0  12     3999.21     3914.87     53.26 o 
   0   0  12     3802.88     4033.95     80.77 o 
   2   0  12     3641.61     3647.71     51.88 o 
   4   0  12     2952.19     3102.65     65.44 o 
   6   0  12     1324.63     1226.47     37.70 o 
   8   0  12       24.96       11.69     11.16 o 
  10   0  12       68.34       68.79     16.33 o 
 -13   1  12        5.45        2.84      9.25 o 
 -12   1  12      117.22      100.12     13.03 o 
 -11   1  12        6.80       -0.09      6.07 o 
 -10   1  12     1116.11     1113.22     18.74 o 
  -9   1  12       44.98       31.53      5.89 o 
  -8   1  12     1115.93     1146.60     15.61 o 
  -7   1  12       54.54       40.59      5.26 o 
  -6   1  12     3024.10     2856.93     34.80 o 
  -5   1  12       53.90       65.37      6.32 o 
  -4   1  12     3696.97     3726.86     69.22 o 
  -3   1  12      254.29      206.12      8.98 o 
  -2   1  12      626.10      669.40     13.85 o 
  -1   1  12      152.11      128.84      7.08 o 
   0   1  12      281.16      275.79     10.14 o 
   1   1  12      224.57      219.76      7.60 o 
   2   1  12       53.35       56.89      4.97 o 
   3   1  12      213.51      230.94      9.85 o 
   4   1  12      190.83      204.54     23.26 o 
   5   1  12      202.12      197.01     13.40 o 
   6   1  12      432.10      452.56     21.33 o 
   7   1  12       63.10       53.76      8.90 o 
   8   1  12      909.15      987.66     26.01 o 
   9   1  12       57.43       61.85     10.31 o 
  10   1  12      451.29      450.17     19.79 o 
 -13   2  12       15.65       15.32      9.13 o 
 -12   2  12      198.44      211.67      9.83 o 
 -11   2  12       68.11       65.31      8.72 o 
 -10   2  12      356.71      366.59     12.12 o 
  -9   2  12       97.35       98.94      7.15 o 
  -8   2  12      210.97      173.52      9.21 o 
  -7   2  12       51.39       42.02      6.38 o 
  -6   2  12     1045.61     1042.38     15.49 o 
  -5   2  12      219.98      198.60      9.49 o 
  -4   2  12      722.19      754.43     14.87 o 
  -3   2  12      316.64      274.22      9.48 o 
  -2   2  12     1474.33     1552.09     22.01 o 
  -1   2  12     1006.00      928.17     16.42 o 
   0   2  12     1600.20     1460.06     34.32 o 
   1   2  12      382.77      371.52      9.17 o 
   2   2  12     1662.43     1633.38     21.32 o 
   3   2  12     1830.44     1819.34     25.99 o 
   4   2  12     3405.80     3458.36     46.08 o 
   5   2  12     1386.29     1383.37     38.04 o 
   6   2  12     1738.42     1714.59     33.00 o 
   7   2  12       55.77       63.93      9.19 o 
   8   2  12      298.24      317.61     17.26 o 
   9   2  12       87.79       87.38     11.43 o 
  10   2  12      114.17      136.68     13.06 o 
 -13   3  12        1.68        3.73     11.53 o 
 -12   3  12      137.48      146.60     10.65 o 
 -11   3  12       65.17       66.26      8.84 o 
 -10   3  12      586.18      583.15     14.41 o 
  -9   3  12      380.95      373.12     13.26 o 
  -8   3  12      591.64      595.22     14.81 o 
  -7   3  12      591.46      588.00     14.24 o 
  -6   3  12     2013.33     1982.04     26.94 o 
  -5   3  12     1909.85     1841.19     24.96 o 
  -4   3  12      661.47      603.73     23.70 o 
  -3   3  12        4.35       -6.04      4.12 o 
  -2   3  12     1304.06     1242.54     19.25 o 
  -1   3  12      552.79      551.86     13.14 o 
   0   3  12      388.57      354.81     31.54 o 
   1   3  12       61.82       44.42      6.57 o 
   2   3  12       34.67       47.78      6.45 o 
   3   3  12      854.42      893.27     14.61 o 
   4   3  12      602.11      635.42     15.45 o 
   5   3  12       74.95       76.85      8.79 o 
   6   3  12      422.91      440.23     16.77 o 
   7   3  12      681.97      677.78     26.38 o 
   8   3  12     1091.65     1099.46     27.93 o 
   9   3  12      295.84      293.96     16.92 o 
  10   3  12      389.68      382.08     26.02 o 
 -13   4  12       87.97       94.01     14.57 o 
 -12   4  12       97.93       98.49     10.13 o 
 -11   4  12       28.58       24.55      8.16 o 
 -10   4  12      195.79      222.50     16.45 o 
  -9   4  12      166.25      186.51     16.94 o 
  -8   4  12       70.50       40.11      8.77 o 
  -7   4  12       61.58       50.95      9.19 o 
  -6   4  12      381.77      405.37     16.26 o 
  -5   4  12      275.96      270.99     14.23 o 
  -4   4  12      726.08      742.96     19.77 o 
  -3   4  12      289.81      246.18     16.43 o 
  -2   4  12     2413.10     2269.38     28.83 o 
  -1   4  12     2025.47     1944.64     34.64 o 
   0   4  12     2008.32     2015.88     33.88 o 
   1   4  12     2763.07     2795.30     38.42 o 
   2   4  12     6758.95     6830.58     60.71 o 
   3   4  12      620.31      623.91     12.25 o 
   4   4  12     1984.08     1972.89     23.93 o 
   5   4  12     2163.01     2182.67     31.64 o 
   6   4  12     1176.85     1131.17     26.15 o 
   7   4  12       80.50       89.87     10.18 o 
   8   4  12      119.25      111.31     11.27 o 
   9   4  12       92.78      128.35     21.97 o 
  10   4  12        8.11       12.18      9.40 o 
 -13   5  12       11.63        2.79     12.80 o 
 -12   5  12      129.16      126.20     13.86 o 
 -11   5  12       38.30       18.60      8.10 o 
 -10   5  12      183.44      202.71     15.78 o 
  -9   5  12      313.43      315.80     16.31 o 
  -8   5  12      383.88      379.02     17.45 o 
  -7   5  12      263.59      216.93     13.89 o 
  -6   5  12      697.00      695.31     21.06 o 
  -5   5  12     1678.94     1694.75     32.27 o 
  -4   5  12     2160.04     2089.83     36.07 o 
  -3   5  12      457.92      454.12     17.09 o 
  -2   5  12     3127.41     3153.51     47.40 o 
  -1   5  12      567.32      502.24     17.48 o 
   0   5  12      154.13      155.26     10.33 o 
   1   5  12      658.74      642.72     18.72 o 
   2   5  12      205.47      223.54     12.48 o 
   3   5  12        6.67        6.46      5.70 o 
   4   5  12     1964.64     1994.73     38.16 o 
   5   5  12        4.21        1.01      8.24 o 
   6   5  12      741.38      693.29     31.32 o 
   7   5  12      426.83      435.13     27.98 o 
   8   5  12      796.77      832.72     36.49 o 
   9   5  12      451.47      490.73     31.35 o 
 -12   6  12      116.95      153.48     12.04 o 
 -11   6  12       27.94       29.51      8.56 o 
 -10   6  12      118.96      120.86     12.96 o 
  -9   6  12      106.63      114.50     12.21 o 
  -8   6  12      311.25      275.43     16.66 o 
  -7   6  12      195.92      194.43     13.58 o 
  -6   6  12       48.63       31.53      8.83 o 
  -5   6  12       40.51       40.37      9.14 o 
  -4   6  12      217.12      240.87     14.40 o 
  -3   6  12       29.04       23.04      8.59 o 
  -2   6  12     2522.67     2596.12     42.08 o 
  -1   6  12     1805.36     1776.95     35.24 o 
   0   6  12     1913.82     1738.67     35.08 o 
   1   6  12      478.34      445.92     16.56 o 
   2   6  12     2710.28     2675.21     42.52 o 
   3   6  12     1871.83     1889.08     31.26 o 
   4   6  12     1316.77     1348.16     31.09 o 
   5   6  12     1438.29     1457.93     32.94 o 
   6   6  12     1034.08     1031.34     28.71 o 
   7   6  12      365.05      380.84     26.04 o 
   8   6  12      243.08      277.63     26.30 o 
   9   6  12       94.84       89.93     17.62 o 
 -12   7  12       67.81       67.69     10.27 o 
 -11   7  12       64.62       51.61     10.98 o 
 -10   7  12      164.89      156.11     13.65 o 
  -9   7  12      314.99      326.86     18.15 o 
  -8   7  12      498.06      479.29     19.26 o 
  -7   7  12      787.87      796.10     23.35 o 
  -6   7  12      541.97      496.87     19.27 o 
  -5   7  12      729.03      696.23     21.44 o 
  -4   7  12     2547.41     2666.33     44.05 o 
  -3   7  12      477.80      454.78     17.89 o 
  -2   7  12     1743.01     1711.67     40.37 o 
  -1   7  12      291.68      292.62     29.32 o 
   0   7  12       32.06       11.02     10.69 o 
   1   7  12      548.47      527.86     17.90 o 
   2   7  12      143.91      138.44     11.02 o 
   3   7  12      134.76      166.34      9.45 o 
   4   7  12      204.81      163.96     13.30 o 
   5   7  12        8.70       -2.98     11.70 o 
   6   7  12      210.80      181.24     14.60 o 
   7   7  12      516.34      536.99     31.63 o 
   8   7  12      301.62      270.98     24.95 o 
   9   7  12      235.93      217.97     23.92 o 
 -12   8  12       70.73       98.55     19.02 o 
 -11   8  12       37.60       27.09      9.20 o 
 -10   8  12      117.49       99.62     12.74 o 
  -9   8  12       59.79       86.08     11.59 o 
  -8   8  12       39.45       46.44     10.48 o 
  -7   8  12       11.11       15.26      9.27 o 
  -6   8  12       35.10       18.51      9.35 o 
  -5   8  12       22.66       20.67      8.98 o 
  -4   8  12      144.94      160.41     12.33 o 
  -3   8  12      188.25      177.89     12.81 o 
  -2   8  12     1468.25     1355.59     35.71 o 
  -1   8  12     2036.80     1959.12     35.93 o 
   0   8  12      334.03      304.88     22.20 o 
   1   8  12     1102.40     1175.88     26.41 o 
   2   8  12     1717.74     1661.67     32.25 o 
   3   8  12     1521.21     1629.87     31.82 o 
   4   8  12      642.43      662.31     22.69 o 
   5   8  12      258.61      266.65     16.68 o 
   6   8  12      415.21      448.19     21.35 o 
   7   8  12       63.70       48.59     14.94 o 
   8   8  12      114.84      103.56     19.26 o 
 -11   9  12       56.32       48.91     15.36 o 
 -10   9  12       27.49       28.96     11.30 o 
  -9   9  12      361.70      397.52     19.73 o 
  -8   9  12      232.51      188.38     14.70 o 
  -7   9  12      339.15      376.31     18.94 o 
  -6   9  12      218.21      204.09     14.29 o 
  -5   9  12      538.40      571.89     21.09 o 
  -4   9  12      253.40      293.00     17.57 o 
  -3   9  12      694.24      712.00     30.72 o 
  -2   9  12     1004.07     1009.29     26.52 o 
  -1   9  12      231.88      215.40     13.36 o 
   0   9  12      183.85      179.93     14.25 o 
   1   9  12      209.02      237.02     15.00 o 
   2   9  12        3.72       19.21      8.70 o 
   3   9  12      213.14      192.96     13.60 o 
   4   9  12      105.06      112.27     13.02 o 
   5   9  12      251.77      249.70     16.84 o 
   6   9  12      269.05      247.72     17.29 o 
   7   9  12      157.20      151.09     14.64 o 
   8   9  12      121.34      111.66     19.44 o 
 -11  10  12       14.05       -4.26     13.01 o 
 -10  10  12        4.34      -10.63     10.02 o 
  -9  10  12       17.77        4.86     14.99 o 
  -8  10  12       37.96       36.15     11.23 o 
  -7  10  12        5.84       -0.12      8.92 o 
  -6  10  12       16.34       13.63      8.94 o 
  -5  10  12       22.50       10.18      8.63 o 
  -4  10  12       85.39       67.04     10.48 o 
  -3  10  12      239.39      245.56     16.05 o 
  -2  10  12        0.24        2.38      8.52 o 
  -1  10  12      737.59      716.59     22.14 o 
   0  10  12      123.63       92.31     10.80 o 
   1  10  12      843.31      802.49     23.37 o 
   2  10  12      294.12      315.87     16.36 o 
   3  10  12      690.85      679.50     21.51 o 
   4  10  12       62.02       74.80     18.41 o 
   5  10  12      437.01      470.11     21.16 o 
   6  10  12       83.82       87.84     12.96 o 
   7  10  12      198.69      240.77     17.59 o 
 -10  11  12        3.73       -4.84     10.79 o 
  -9  11  12      164.66      180.49     15.69 o 
  -8  11  12       22.37        1.45     11.81 o 
  -7  11  12      197.36      214.91     15.33 o 
  -6  11  12        1.63      -13.44      8.96 o 
  -5  11  12      225.16      196.39     13.89 o 
  -4  11  12        7.62        8.26      8.76 o 
  -3  11  12      263.74      250.51     19.95 o 
  -2  11  12       35.84       42.55     14.82 o 
  -1  11  12       40.23       16.45      9.61 o 
   0  11  12      122.55      107.11     11.54 o 
   1  11  12       63.84       53.68     10.06 o 
   2  11  12       16.59        9.10      8.99 o 
   3  11  12       36.06       50.22     16.83 o 
   4  11  12        2.62        4.64     15.42 o 
   5  11  12       37.06       49.94     17.37 o 
   6  11  12        4.29        4.17     10.97 o 
   7  11  12      151.64      122.95     31.18 o 
  -9  12  12       18.40       23.43     16.28 o 
  -8  12  12        4.69       -1.92     10.43 o 
  -7  12  12        0.37       -1.29      9.46 o 
  -6  12  12        0.35       -5.13      8.77 o 
  -5  12  12       49.61       43.10     10.15 o 
  -4  12  12       13.23        6.20      9.00 o 
  -3  12  12      217.44      193.32     14.55 o 
  -2  12  12        4.45        0.25      9.18 o 
  -1  12  12      616.79      607.96     21.91 o 
   0  12  12       40.07       38.22      9.91 o 
   1  12  12      250.31      281.82     16.38 o 
   2  12  12        5.24       -4.22      8.56 o 
   3  12  12      317.56      323.78     27.20 o 
   4  12  12        4.00       -1.90     15.70 o 
   5  12  12      175.08      204.00     25.02 o 
   6  12  12       40.02       35.79     11.14 o 
  -8  13  12        3.42       12.79     11.91 o 
  -7  13  12      161.20      177.14     14.99 o 
  -6  13  12        7.52       -6.03     10.23 o 
  -5  13  12      134.75      115.07     13.08 o 
  -4  13  12        1.01       -4.56      9.55 o 
  -3  13  12      119.41      128.68     13.31 o 
  -2  13  12       10.17       12.47     10.11 o 
  -1  13  12       38.11       37.60     10.46 o 
   0  13  12       10.87       -2.23      9.35 o 
   1  13  12        4.21       10.74      9.08 o 
   2  13  12        0.71       -4.84      8.91 o 
   3  13  12       15.60       12.70     16.41 o 
   4  13  12        0.00       -2.54     17.72 o 
   5  13  12       84.79      113.99     21.58 o 
  -7  14  12        2.68       -2.05     10.60 o 
  -6  14  12        2.54       13.21     10.89 o 
  -5  14  12        2.94      -10.91      9.98 o 
  -4  14  12        9.42        4.82      9.51 o 
  -3  14  12       61.27       53.35     11.94 o 
  -2  14  12        0.66       17.95     10.46 o 
  -1  14  12      176.44      192.47     15.09 o 
   0  14  12       10.83        8.10      9.86 o 
   1  14  12      261.63      272.30     16.59 o 
   2  14  12       49.93       50.66     15.95 o 
   3  14  12      219.08      235.96     24.91 o 
   4  14  12        9.91      -12.90     18.25 o 
  -5  15  12       77.36       92.67     13.39 o 
  -4  15  12       21.07       32.85     11.58 o 
  -3  15  12       35.65       56.46     12.49 o 
  -2  15  12       14.10       31.52     11.71 o 
  -1  15  12       24.88       23.15     10.30 o 
   0  15  12        1.65       -9.23      9.77 o 
   1  15  12       25.35       49.07     11.70 o 
   2  15  12        5.09        3.04     17.69 o 
 -13   0  13      119.52      101.77     17.37 o 
 -11   0  13      703.54      761.93     33.19 o 
  -9   0  13      838.10      867.15     23.01 o 
  -7   0  13     2061.39     2022.86     34.74 o 
  -5   0  13     1693.28     1554.89     29.17 o 
  -3   0  13     1015.15      951.68     21.30 o 
   1   0  13       39.51       18.92     10.20 o 
   3   0  13     1356.40     1397.32     37.76 o 
   5   0  13     1715.81     1717.03     45.93 o 
   7   0  13     1269.84     1363.85     43.28 o 
   9   0  13      845.76      929.37     38.53 o 
 -13   1  13      126.06      142.84     13.38 o 
 -12   1  13        6.51       -6.06      6.96 o 
 -11   1  13       78.40       65.36      8.67 o 
 -10   1  13        1.85        0.58      6.09 o 
  -9   1  13       15.06       10.90      6.09 o 
  -8   1  13        1.84       -8.41      5.77 o 
  -7   1  13      226.52      243.72      9.26 o 
  -6   1  13        4.83       24.57     11.14 o 
  -5   1  13     3015.45     2974.99     41.29 o 
  -4   1  13       39.07       32.50      5.75 o 
  -3   1  13     4479.70     4398.37     48.90 o 
  -2   1  13      298.39      296.50     10.72 o 
  -1   1  13     4694.20     4917.89     53.98 o 
   0   1  13      541.42      497.39     13.30 o 
   1   1  13     2139.53     2147.90     44.02 o 
   2   1  13      140.49      142.15      7.46 o 
   3   1  13     2224.16     2257.98     30.79 o 
   4   1  13       18.04       18.64      7.01 o 
   5   1  13     1209.37     1307.88     27.70 o 
   6   1  13       18.54       11.12      7.13 o 
   7   1  13       41.90       46.39     11.94 o 
   8   1  13        0.02      -11.20      7.47 o 
   9   1  13        6.11       -3.81      8.27 o 
 -13   2  13      100.31      145.78     19.07 o 
 -12   2  13        4.05       -3.95     10.49 o 
 -11   2  13      589.57      658.91     18.23 o 
 -10   2  13      168.97      160.35      8.94 o 
  -9   2  13      964.94     1009.44     17.59 o 
  -8   2  13       76.80       62.50      7.03 o 
  -7   2  13     1775.61     1695.87     25.42 o 
  -6   2  13      221.82      221.21     10.94 o 
  -5   2  13      676.73      689.84     14.90 o 
  -4   2  13       99.58       98.46      6.80 o 
  -3   2  13      839.72      765.74     15.40 o 
  -2   2  13       62.52       54.25      6.11 o 
  -1   2  13      102.27       83.55      9.38 o 
   0   2  13      196.34      149.77      8.16 o 
   1   2  13      144.40      133.83      7.54 o 
   2   2  13        4.99        1.36      5.00 o 
   3   2  13     1305.27     1341.35     22.23 o 
   4   2  13      251.09      247.70     11.15 o 
   5   2  13      789.70      840.98     21.90 o 
   6   2  13       90.01       89.98     14.08 o 
   7   2  13      951.78      880.37     34.93 o 
   8   2  13      203.01      219.71     14.96 o 
   9   2  13      579.43      571.70     22.17 o 
 -13   3  13      108.02      100.79     19.41 o 
 -12   3  13       21.19        8.11      7.83 o 
 -11   3  13       53.13       56.31      8.90 o 
 -10   3  13       56.84       57.50     11.00 o 
  -9   3  13       61.12       63.23     10.34 o 
  -8   3  13       47.61       57.08     10.88 o 
  -7   3  13      113.72       90.26     10.08 o 
  -6   3  13      176.69      171.91     11.39 o 
  -5   3  13      353.45      338.20     14.74 o 
  -4   3  13        3.17       -9.69      6.46 o 
  -3   3  13     1894.07     1939.02     29.06 o 
  -2   3  13      259.79      193.53      8.93 o 
  -1   3  13     4605.05     4664.76     51.80 o 
   0   3  13     1142.72     1086.22     23.91 o 
   1   3  13     2054.47     2089.05     35.49 o 
   2   3  13      737.67      697.27     12.88 o 
   3   3  13     1390.59     1431.94     23.23 o 
   4   3  13     1161.40     1156.40     21.36 o 
   5   3  13     1039.34     1093.09     25.18 o 
   6   3  13      293.50      294.88     14.90 o 
   7   3  13      124.76      146.82     11.79 o 
   8   3  13      132.50      148.59     12.67 o 
   9   3  13       12.60       16.57      9.71 o 
 -13   4  13       24.36       40.09     12.51 o 
 -12   4  13       30.85       22.57      8.38 o 
 -11   4  13      185.33      202.36     14.14 o 
 -10   4  13       78.63       76.03      8.92 o 
  -9   4  13      488.33      537.89     19.85 o 
  -8   4  13       90.40       92.97     10.77 o 
  -7   4  13      745.54      702.79     20.99 o 
  -6   4  13      902.25      839.39     22.42 o 
  -5   4  13      378.70      331.64     15.14 o 
  -4   4  13       34.17       22.82      7.70 o 
  -3   4  13     3000.23     2749.55     43.26 o 
  -2   4  13     1066.86     1022.48     17.93 o 
  -1   4  13      574.71      499.99     16.96 o 
   0   4  13      512.49      526.32     24.06 o 
   1   4  13      708.71      665.43     19.31 o 
   2   4  13      380.42      315.98     12.16 o 
   3   4  13      633.35      617.38     15.38 o 
   4   4  13       21.07       27.03      8.83 o 
   5   4  13      387.73      371.86     18.35 o 
   6   4  13      494.84      472.80     26.41 o 
   7   4  13     1026.85      992.40     38.54 o 
   8   4  13      449.91      517.95     30.68 o 
   9   4  13      569.72      573.93     32.16 o 
 -12   5  13       25.42       23.10      8.65 o 
 -11   5  13       68.20       68.61      9.43 o 
 -10   5  13       40.99       48.07     10.83 o 
  -9   5  13       55.45       54.16     10.33 o 
  -8   5  13        5.19      -11.36      8.46 o 
  -7   5  13       45.09       25.22     12.77 o 
  -6   5  13        5.31       -3.31      8.26 o 
  -5   5  13       24.69       24.41      7.97 o 
  -4   5  13       46.79       55.86      9.04 o 
  -3   5  13     1541.37     1538.64     30.64 o 
  -2   5  13      570.72      581.37     18.71 o 
  -1   5  13     1519.33     1460.28     29.09 o 
   0   5  13      636.04      629.02     22.52 o 
   1   5  13     3332.51     3335.68     50.25 o 
   2   5  13      795.91      812.84     21.81 o 
   3   5  13     1493.18     1455.10     24.07 o 
   4   5  13     1711.57     1648.69     34.65 o 
   5   5  13     1144.90     1182.41     29.99 o 
   6   5  13      288.18      302.57     24.11 o 
   7   5  13      352.87      390.06     26.26 o 
   8   5  13       74.39       94.94     18.09 o 
   9   5  13        1.88       -8.52     12.48 o 
 -12   6  13       44.57       52.32      9.51 o 
 -11   6  13       83.24       93.73     10.36 o 
 -10   6  13       90.90      113.03     12.89 o 
  -9   6  13      329.88      327.14     17.61 o 
  -8   6  13      139.04      159.46     12.96 o 
  -7   6  13     1302.35     1241.26     28.73 o 
  -6   6  13      682.20      707.29     21.94 o 
  -5   6  13      953.32      954.61     24.74 o 
  -4   6  13     1306.09     1328.27     37.12 o 
  -3   6  13      579.48      545.71     19.61 o 
  -2   6  13      312.46      313.96     15.67 o 
  -1   6  13      185.53      143.71     14.13 o 
   0   6  13      168.37      176.50     11.98 o 
   1   6  13       39.18       25.37      8.45 o 
   2   6  13       19.06        6.05      7.57 o 
   3   6  13      390.72      387.58     13.99 o 
   4   6  13        6.54       13.07      8.82 o 
   5   6  13      275.63      271.44     34.30 o 
   6   6  13      342.63      355.80     19.35 o 
   7   6  13      670.32      626.78     32.37 o 
   8   6  13      271.08      260.80     24.75 o 
 -12   7  13       30.20       21.21     11.29 o 
 -11   7  13       45.54       23.90      8.76 o 
 -10   7  13       49.06       39.55     10.39 o 
  -9   7  13        4.82        8.33     11.12 o 
  -8   7  13        4.64       -1.88      9.74 o 
  -7   7  13        0.26       -4.94      9.32 o 
  -6   7  13      198.57      171.77     13.51 o 
  -5   7  13      259.78      256.23     15.89 o 
  -4   7  13       32.79       38.16     10.79 o 
  -3   7  13     2984.13     3045.54     49.00 o 
  -2   7  13     1309.44     1256.22     28.44 o 
  -1   7  13      984.13     1014.95     25.00 o 
   0   7  13      623.99      607.36     40.79 o 
   1   7  13     1287.99     1302.93     28.22 o 
   2   7  13     1362.82     1341.36     28.83 o 
   3   7  13      952.28      962.49     24.17 o 
   4   7  13      218.75      241.48     17.07 o 
   5   7  13      194.34      159.81     13.67 o 
   6   7  13      350.28      360.65     19.24 o 
   7   7  13      236.54      276.23     26.30 o 
   8   7  13       39.45       11.99     14.00 o 
 -11   8  13       24.91       11.57      9.13 o 
 -10   8  13      148.66      140.34     13.87 o 
  -9   8  13      143.61      123.88     13.32 o 
  -8   8  13      236.82      227.51     15.45 o 
  -7   8  13      325.89      358.15     20.60 o 
  -6   8  13      808.36      819.26     24.42 o 
  -5   8  13      450.94      450.06     23.68 o 
  -4   8  13      526.30      494.33     22.82 o 
  -3   8  13     1128.26     1102.84     26.90 o 
  -2   8  13      242.87      237.27     15.24 o 
  -1   8  13        7.28        8.76     11.69 o 
   0   8  13      160.05      184.93     12.49 o 
   1   8  13      174.24      194.22     15.63 o 
   2   8  13      151.62      135.05     11.58 o 
   3   8  13      226.94      205.96     13.12 o 
   4   8  13       24.84        3.83      9.19 o 
   5   8  13      149.75      152.36     22.08 o 
   6   8  13      173.65      182.26     15.34 o 
   7   8  13      160.69      148.02     19.53 o 
   8   8  13      202.27      232.01     24.17 o 
 -11   9  13        1.01      -17.15     11.53 o 
 -10   9  13       14.45       -4.49     10.14 o 
  -9   9  13        0.87       -7.89     15.88 o 
  -8   9  13       42.30       39.30     13.11 o 
  -7   9  13        0.00       -5.85      8.86 o 
  -6   9  13       34.36       31.86      9.70 o 
  -5   9  13        0.99        0.17      9.14 o 
  -4   9  13      310.71      353.53     17.63 o 
  -3   9  13        0.60       -4.16      8.97 o 
  -2   9  13      663.61      658.02     21.22 o 
  -1   9  13      174.35      145.80     12.40 o 
   0   9  13      936.36      878.10     66.97 o 
   1   9  13      567.34      486.73     18.92 o 
   2   9  13     1090.45     1110.10     26.95 o 
   3   9  13      573.61      559.86     32.15 o 
   4   9  13       88.25      127.44     20.20 o 
   5   9  13      366.43      399.09     20.58 o 
   6   9  13       25.27       35.34     11.64 o 
   7   9  13      176.48      188.27     16.31 o 
 -10  10  13       67.52       71.95     12.49 o 
  -9  10  13       21.54       12.16     10.75 o 
  -8  10  13      208.97      233.84     15.84 o 
  -7  10  13       40.38       25.00     10.58 o 
  -6  10  13      340.99      362.45     18.55 o 
  -5  10  13        0.16        0.26      8.53 o 
  -4  10  13      205.40      220.53     14.82 o 
  -3  10  13       70.12       63.18     10.88 o 
  -2  10  13       55.62       76.38     10.83 o 
  -1  10  13      314.46      319.21     17.38 o 
   0  10  13       42.53       27.76      9.38 o 
   1  10  13       27.03       44.00      9.78 o 
   2  10  13       91.93       67.22     10.44 o 
   3  10  13       11.69        2.14     15.14 o 
   4  10  13      153.29      142.86     21.43 o 
   5  10  13        8.85        7.62      9.91 o 
   6  10  13      325.96      316.61     21.32 o 
   7  10  13       41.40       27.42     13.58 o 
  -9  11  13        1.99       13.35     11.24 o 
  -8  11  13       23.29       11.18     10.96 o 
  -7  11  13        2.43       -3.27      9.23 o 
  -6  11  13       46.57       38.79     10.25 o 
  -5  11  13        3.15       -6.37      8.51 o 
  -4  11  13      201.18      181.52     13.61 o 
  -3  11  13        0.21       -5.44      8.46 o 
  -2  11  13      798.57      757.86     31.05 o 
  -1  11  13        0.50       -0.41      8.92 o 
   0  11  13      376.09      379.04     17.92 o 
   1  11  13        5.18       -3.95      8.70 o 
   2  11  13      738.88      782.45     23.62 o 
   3  11  13       28.08        7.37     14.93 o 
   4  11  13       90.68       68.39     19.30 o 
   5  11  13        1.58       -4.57     17.44 o 
   6  11  13       79.98       94.52     14.45 o 
  -9  12  13        9.26       18.18     15.65 o 
  -8  12  13      142.78      200.34     15.89 o 
  -7  12  13       16.12       16.56     11.10 o 
  -6  12  13      271.45      324.09     18.83 o 
  -5  12  13        0.60        4.62      9.33 o 
  -4  12  13      144.77      166.15     18.36 o 
  -3  12  13        0.09        9.62      9.36 o 
  -2  12  13       22.37       24.89     10.37 o 
  -1  12  13       36.50       21.81      9.75 o 
   0  12  13       11.26       11.70      9.11 o 
   1  12  13        1.10       -2.64      8.76 o 
   2  12  13       19.08        5.02      9.67 o 
   3  12  13        0.14       14.94     16.75 o 
   4  12  13       34.28       14.13     17.72 o 
   5  12  13        4.65      -26.23     17.49 o 
  -8  13  13        5.13       14.27     12.50 o 
  -7  13  13        0.61        0.58     10.33 o 
  -6  13  13       22.49        3.94     10.37 o 
  -5  13  13        0.01        2.43      9.42 o 
  -4  13  13      112.91      122.06     13.20 o 
  -3  13  13        0.94      -13.11      9.41 o 
  -2  13  13      202.77      208.52     14.62 o 
  -1  13  13        0.74        6.19      9.05 o 
   0  13  13      256.86      267.53     17.15 o 
   1  13  13        3.58        9.38     11.82 o 
   2  13  13      407.38      482.31     29.92 o 
   3  13  13        0.43       -8.35     18.03 o 
   4  13  13      141.24      201.24     24.98 o 
  -6  14  13      141.05      219.92     17.19 o 
  -5  14  13       16.11       15.02     10.81 o 
  -4  14  13       95.22      104.72     13.47 o 
  -3  14  13       46.14       66.33     12.07 o 
  -2  14  13       52.61       66.72     11.75 o 
  -1  14  13       20.51       18.56      9.97 o 
   0  14  13        0.01        0.18      9.75 o 
   1  14  13        0.02       16.55     10.39 o 
   2  14  13        7.55       12.44     18.97 o 
   3  14  13        0.48       -2.42     18.88 o 
  -4  15  13       33.16       46.14     12.19 o 
  -3  15  13        1.71       -8.71     10.99 o 
  -2  15  13       93.77      121.54     14.77 o 
  -1  15  13        5.49        6.41     18.43 o 
   0  15  13      126.47      176.93     15.23 o 
 -12   0  14       19.05        9.35     12.97 o 
 -10   0  14       41.33       33.23     13.50 o 
  -8   0  14       57.75       80.13     10.33 o 
  -6   0  14     3183.66     3285.14     49.29 o 
  -4   0  14      312.58      319.62     32.41 o 
  -2   0  14     4867.90     4677.33     91.87 o 
   0   0  14     3738.32     3834.49     80.33 o 
   2   0  14     1815.66     1863.16     33.41 o 
   4   0  14      762.44      745.28     29.22 o 
   6   0  14        7.51       26.00     12.22 o 
   8   0  14      119.73      116.43     17.95 o 
 -13   1  14        0.18      -15.25     12.95 o 
 -12   1  14      172.86      178.00     20.33 o 
 -11   1  14        4.48        5.77      9.20 o 
 -10   1  14      748.22      829.53     19.23 o 
  -9   1  14        0.44       -4.74      5.74 o 
  -8   1  14     1521.30     1589.01     25.51 o 
  -7   1  14       34.78       54.55      8.76 o 
  -6   1  14     1450.20     1434.95     23.16 o 
  -5   1  14       75.42       86.14      7.65 o 
  -4   1  14      631.92      604.00     14.61 o 
  -3   1  14      224.67      213.99     10.67 o 
  -2   1  14      199.88      207.00     13.18 o 
  -1   1  14       54.85       51.78      7.17 o 
   0   1  14      207.18      275.62     14.47 o 
   1   1  14        1.15       -9.41      7.26 o 
   2   1  14     1215.03     1255.78     21.15 o 
   3   1  14      158.75      148.07     11.20 o 
   4   1  14     2426.78     2479.08     40.97 o 
   5   1  14       75.28       87.43      9.43 o 
   6   1  14     1413.67     1481.80     31.24 o 
   7   1  14        8.32        0.24      9.33 o 
   8   1  14     1408.87     1477.70     51.33 o 
   9   1  14       16.12       12.60      9.62 o 
 -13   2  14       23.61       28.23     15.92 o 
 -12   2  14       49.53       51.17     11.02 o 
 -11   2  14        0.01       19.41     11.16 o 
 -10   2  14        4.94       10.28      7.91 o 
  -9   2  14        5.55       -1.46      7.28 o 
  -8   2  14      123.39      120.35     11.52 o 
  -7   2  14       38.73       46.42      8.71 o 
  -6   2  14      858.10      839.62     24.80 o 
  -5   2  14        1.47       -4.53      6.90 o 
  -4   2  14      558.95      583.60     14.10 o 
  -3   2  14       45.12       40.61      9.16 o 
  -2   2  14     3336.23     3122.29     48.50 o 
  -1   2  14      208.16      178.93      9.63 o 
   0   2  14     4489.10     4454.11     50.94 o 
   1   2  14      240.97      249.37     13.82 o 
   2   2  14     3440.41     3513.94     42.34 o 
   3   2  14      201.59      194.96     10.43 o 
   4   2  14      753.39      800.21     18.21 o 
   5   2  14      104.04      106.77      9.60 o 
   6   2  14       53.66       50.76      9.49 o 
   7   2  14        3.75        5.90      7.98 o 
   8   2  14       33.10       36.03      9.79 o 
   9   2  14        0.25       -3.31      8.41 o 
 -12   3  14      128.98      147.60     13.46 o 
 -11   3  14       41.07       44.70      8.91 o 
 -10   3  14      420.72      482.06     16.44 o 
  -9   3  14       50.12       43.29     10.35 o 
  -8   3  14     1037.32     1042.39     25.85 o 
  -7   3  14      135.46      126.85     11.56 o 
  -6   3  14     1087.68     1088.37     25.56 o 
  -5   3  14        0.52       -1.46      7.51 o 
  -4   3  14     2714.30     2671.64     43.11 o 
  -3   3  14      547.36      525.38     14.01 o 
  -2   3  14        0.65       -6.44      5.44 o 
  -1   3  14        3.73       -3.55      7.39 o 
   0   3  14        0.24        9.53      7.72 o 
   1   3  14        2.35       -8.50      6.82 o 
   2   3  14      778.43      759.21     17.02 o 
   3   3  14       83.86       83.11     10.23 o 
   4   3  14     1021.07     1111.56     27.87 o 
   5   3  14       27.23       17.92     11.62 o 
   6   3  14     1383.02     1332.45     44.33 o 
   7   3  14       69.14       47.54     13.97 o 
   8   3  14      871.92      911.23     39.26 o 
 -12   4  14       72.48       66.23      9.61 o 
 -11   4  14        0.33       -5.95      6.86 o 
 -10   4  14        4.21       -0.47      7.91 o 
  -9   4  14       40.54       25.71      9.73 o 
  -8   4  14       48.79       32.53      9.46 o 
  -7   4  14       46.75       34.18     20.35 o 
  -6   4  14      180.99      192.88     12.73 o 
  -5   4  14       99.75      103.00     10.70 o 
  -4   4  14      269.31      239.54     14.94 o 
  -3   4  14        5.22       -8.67      7.56 o 
  -2   4  14     2115.01     2021.88     86.34 o 
  -1   4  14      304.20      288.61     14.85 o 
   0   4  14     2650.88     2732.11     43.91 o 
   1   4  14      134.78      133.39     12.06 o 
   2   4  14     2291.32     2313.57     39.65 o 
   3   4  14      754.87      704.79     16.83 o 
   4   4  14     1064.66     1017.85     38.74 o 
   5   4  14      555.72      536.47     20.97 o 
   6   4  14      155.38      142.18     17.39 o 
   7   4  14       67.43       62.55     15.68 o 
   8   4  14       17.16       39.75     16.67 o 
 -12   5  14       62.64       68.14      9.88 o 
 -11   5  14       73.31       81.98     10.18 o 
 -10   5  14      211.76      255.82     16.49 o 
  -9   5  14      110.21      130.76     12.38 o 
  -8   5  14      625.87      700.43     22.73 o 
  -7   5  14       60.78       32.29      9.55 o 
  -6   5  14     1332.52     1330.42     29.47 o 
  -5   5  14      709.58      677.86     20.71 o 
  -4   5  14      825.69      856.53     23.61 o 
  -3   5  14      436.93      347.48     16.64 o 
  -2   5  14        3.23       -8.67     11.14 o 
  -1   5  14      206.70      165.34     11.47 o 
   0   5  14        9.31       33.30      8.49 o 
   1   5  14      683.43      660.05     20.08 o 
   2   5  14      246.46      231.50     14.64 o 
   3   5  14      217.68      192.89      9.84 o 
   4   5  14       90.47      102.57     11.82 o 
   5   5  14      282.74      280.58     16.91 o 
   6   5  14      687.55      631.45     31.24 o 
   7   5  14      156.35      143.90     19.73 o 
   8   5  14      746.69      802.37     38.83 o 
 -12   6  14       24.83       19.49      9.24 o 
 -11   6  14        2.21        6.54      8.33 o 
 -10   6  14       28.73       18.35     10.42 o 
  -9   6  14       23.21       19.71      9.96 o 
  -8   6  14        0.21       -4.20      8.52 o 
  -7   6  14        4.04        1.69     17.75 o 
  -6   6  14      255.15      242.89     15.21 o 
  -5   6  14       52.66       40.49      9.23 o 
  -4   6  14      386.61      382.29     17.05 o 
  -3   6  14      174.37      161.70     33.64 o 
  -2   6  14      621.13      557.62     19.51 o 
  -1   6  14      241.65      227.83     14.24 o 
   0   6  14     1181.43     1141.72     26.30 o 
   1   6  14      662.12      672.72     20.54 o 
   2   6  14      754.74      789.56     22.36 o 
   3   6  14      734.39      812.01     25.91 o 
   4   6  14      350.34      329.42     17.59 o 
   5   6  14      589.61      597.28     25.94 o 
   6   6  14      258.61      266.43     22.43 o 
   7   6  14        7.22       -1.83     14.01 o 
   8   6  14       10.61       13.87     14.30 o 
 -11   7  14      117.42      100.65     10.90 o 
 -10   7  14       54.86       42.64     11.43 o 
  -9   7  14      275.52      249.19     16.19 o 
  -8   7  14      353.79      330.26     18.22 o 
  -7   7  14      311.97      264.03     16.90 o 
  -6   7  14      502.74      491.31     19.36 o 
  -5   7  14      114.26      107.33     11.33 o 
  -4   7  14      195.32      211.85     13.48 o 
  -3   7  14      250.58      217.31     14.33 o 
  -2   7  14        2.75       -7.39      7.94 o 
  -1   7  14       19.53        3.01      8.25 o 
   0   7  14       17.32        6.61      8.82 o 
   1   7  14       73.85       62.39      9.73 o 
   2   7  14       56.96       47.13     14.73 o 
   3   7  14       89.73       42.25     18.05 o 
   4   7  14       15.90        2.16      9.60 o 
   5   7  14      260.62      234.94     16.21 o 
   6   7  14      282.14      294.33     25.70 o 
   7   7  14      100.97       76.88     18.41 o 
 -11   8  14        4.48        1.59     10.82 o 
 -10   8  14        2.51       -8.00      9.93 o 
  -9   8  14        6.32      -14.38      9.58 o 
  -8   8  14        0.75      -12.80      8.53 o 
  -7   8  14      108.05       87.24     12.33 o 
  -6   8  14        1.10        8.84      9.05 o 
  -5   8  14      746.53      689.59     22.21 o 
  -4   8  14       85.84       63.56     10.42 o 
  -3   8  14      794.28      782.35     31.41 o 
  -2   8  14      233.46      197.73     13.72 o 
  -1   8  14      594.02      622.56     20.86 o 
   0   8  14      232.50      227.17     14.59 o 
   1   8  14      508.40      564.09     25.80 o 
   2   8  14      760.29      838.09     24.12 o 
   3   8  14        5.32      -18.26     14.44 o 
   4   8  14       12.84        0.67     14.95 o 
   5   8  14      189.64      181.97     15.42 o 
   6   8  14       47.74       72.60     13.42 o 
   7   8  14       17.56       27.20     15.96 o 
 -10   9  14        7.62        8.62     10.81 o 
  -9   9  14      196.03      197.23     15.05 o 
  -8   9  14       46.57       33.48     11.71 o 
  -7   9  14      170.89      161.83     14.39 o 
  -6   9  14       31.33       56.86     10.56 o 
  -5   9  14      353.89      397.06     18.65 o 
  -4   9  14       73.99       67.35     11.08 o 
  -3   9  14      120.88      128.24     27.42 o 
  -2   9  14       43.24       49.49     12.97 o 
  -1   9  14       39.02       26.66      9.60 o 
   0   9  14       14.40       10.21     10.55 o 
   1   9  14      369.30      324.15     17.00 o 
   2   9  14        4.85        4.93      8.92 o 
   3   9  14      591.43      611.90     34.36 o 
   4   9  14        1.97      -17.27     14.99 o 
   5   9  14      235.20      211.80     17.03 o 
   6   9  14      121.15       83.39     13.58 o 
 -10  10  14        1.33       -2.60     10.52 o 
  -9  10  14        0.00        3.59     10.63 o 
  -8  10  14       12.94       19.92     15.15 o 
  -7  10  14       30.78       20.95     10.64 o 
  -6  10  14        3.91       11.27      9.34 o 
  -5  10  14      266.95      245.53     22.35 o 
  -4  10  14        5.19       -6.41      9.59 o 
  -3  10  14      617.15      662.45     22.78 o 
  -2  10  14       84.23       60.88     11.44 o 
  -1  10  14      614.76      667.92     22.40 o 
   0  10  14      113.53       95.79     12.49 o 
   1  10  14      502.10      526.06     20.24 o 
   2  10  14      201.55      179.48     13.51 o 
   3  10  14      218.88      287.19     27.54 o 
   4  10  14        8.07      -22.22     15.06 o 
   5  10  14      154.47      183.78     23.94 o 
   6  10  14       68.21       64.51     15.50 o 
  -9  11  14       80.85      100.75     39.06 o 
  -8  11  14        7.80       -2.53     10.91 o 
  -7  11  14      165.80      175.79     15.39 o 
  -6  11  14        8.92       26.59     10.11 o 
  -5  11  14      125.08      159.27     14.10 o 
  -4  11  14       20.11       20.49      9.83 o 
  -3  11  14      101.12      135.88     13.98 o 
  -2  11  14        5.19       -1.76      8.74 o 
  -1  11  14        5.53       -1.31      9.00 o 
   0  11  14        7.46       -2.01      8.83 o 
   1  11  14       71.19       70.92     21.59 o 
   2  11  14       13.51       50.41     10.67 o 
   3  11  14      323.54      355.71     29.72 o 
   4  11  14        1.39      -15.03     15.73 o 
   5  11  14      281.17      285.81     28.20 o 
  -8  12  14       11.50       19.93     19.99 o 
  -7  12  14       17.11       17.11     13.54 o 
  -6  12  14       14.87       39.63     11.36 o 
  -5  12  14      278.54      314.70     33.95 o 
  -4  12  14        2.52        9.70     10.66 o 
  -3  12  14      393.87      402.15     19.91 o 
  -2  12  14       10.33       -0.72      9.37 o 
  -1  12  14      124.11      128.87     16.56 o 
   0  12  14        9.84       15.02     10.07 o 
   1  12  14      335.03      346.44     22.94 o 
   2  12  14       42.03       65.97     20.77 o 
   3  12  14      128.03      150.93     24.17 o 
   4  12  14        0.27      -13.55     18.78 o 
  -7  13  14      116.23      155.48     15.98 o 
  -6  13  14        4.36        0.27     15.74 o 
  -5  13  14       56.44       93.42     17.65 o 
  -4  13  14        3.48       -0.10     10.20 o 
  -3  13  14       50.44       88.00     12.41 o 
  -2  13  14       12.08       25.30     10.85 o 
  -1  13  14        0.12      -12.25      9.48 o 
   0  13  14        4.77       20.61     16.81 o 
   1  13  14       22.25       32.65     11.17 o 
   2  13  14        0.78       30.26     19.02 o 
   3  13  14      149.87      137.89     23.79 o 
  -5  14  14       62.05       59.92     13.26 o 
  -4  14  14        0.00       -8.32     14.66 o 
  -3  14  14      179.18      208.86     16.40 o 
  -2  14  14       20.64       14.01     11.48 o 
  -1  14  14      188.90      190.92     15.65 o 
   0  14  14        0.58       13.93     11.19 o 
   1  14  14      228.67      251.44     16.80 o 
  -9   0  15      596.38      679.57     30.36 o 
  -7   0  15      581.53      502.18     26.29 o 
  -5   0  15      426.75      352.28     15.62 o 
  -3   0  15      621.94      615.87     26.05 o 
  -1   0  15      175.60      189.62     17.43 o 
   1   0  15      862.99      927.86     35.22 o 
   3   0  15     3309.66     3500.63     73.38 o 
   5   0  15     2135.81     2203.63     56.17 o 
   7   0  15     1290.70     1420.14     46.46 o 
 -12   1  15        1.62       10.42     13.26 o 
 -11   1  15        0.97        8.26      9.66 o 
 -10   1  15        0.08       -3.06     12.28 o 
  -9   1  15        0.81       -4.17      8.52 o 
  -8   1  15        5.18        8.41      8.09 o 
  -7   1  15     1008.20     1040.06     25.44 o 
  -6   1  15      140.21      152.87     11.69 o 
  -5   1  15      803.09      878.54     18.02 o 
  -4   1  15        4.11       -6.87      5.89 o 
  -3   1  15     4209.64     4308.83     49.78 o 
  -2   1  15       64.16       41.78      7.08 o 
  -1   1  15     2991.52     2941.69     46.81 o 
   0   1  15       59.55       59.33      9.99 o 
   1   1  15     4173.23     3946.76     60.22 o 
   2   1  15       66.80       60.44      7.23 o 
   3   1  15     1006.56     1059.83     20.60 o 
   4   1  15       23.87       25.45      7.78 o 
   5   1  15      141.24      140.95     20.87 o 
   6   1  15        0.40      -10.09      6.73 o 
   7   1  15       42.84       41.96     10.61 o 
   8   1  15        0.74      -12.43      8.29 o 
 -12   2  15       10.02       -0.90     14.54 o 
 -11   2  15      428.57      451.99     20.26 o 
 -10   2  15        5.94       -1.70      8.68 o 
  -9   2  15      565.51      564.30     20.71 o 
  -8   2  15       21.97        4.05      8.85 o 
  -7   2  15      580.12      565.21     19.88 o 
  -6   2  15       16.77       20.64     10.22 o 
  -5   2  15      486.09      468.06     24.64 o 
  -4   2  15       92.70       97.86     10.19 o 
  -3   2  15       48.87       48.02     11.94 o 
  -2   2  15        9.23       -4.73      6.04 o 
  -1   2  15       88.75      101.91      8.23 o 
   0   2  15      111.47      108.51      9.38 o 
   1   2  15      677.87      770.11     33.20 o 
   2   2  15        0.08       12.79     12.91 o 
   3   2  15     1688.78     1722.08     34.66 o 
   4   2  15       14.15       29.87     11.65 o 
   5   2  15     1613.17     1612.57     47.91 o 
   6   2  15       16.24        9.71     10.88 o 
   7   2  15     1274.37     1313.33     45.94 o 
   8   2  15       21.34        7.05     14.04 o 
 -12   3  15        0.98       -9.36      9.38 o 
 -11   3  15        1.20      -17.39     14.66 o 
 -10   3  15       10.50       12.85      8.23 o 
  -9   3  15        0.46      -13.18      8.81 o 
  -8   3  15       17.34       14.13      8.68 o 
  -7   3  15      395.45      460.19     18.38 o 
  -6   3  15        3.11        1.28      7.69 o 
  -5   3  15     1191.34     1252.19     27.93 o 
  -4   3  15        8.09        3.07      8.11 o 
  -3   3  15     3293.52     3293.15     50.83 o 
  -2   3  15      215.56      182.13      9.98 o 
  -1   3  15     1988.47     1878.54     27.60 o 
   0   3  15      101.16      117.95     10.57 o 
   1   3  15     1661.42     1582.38     31.44 o 
   2   3  15        8.30       12.56     12.79 o 
   3   3  15      869.68      904.64     41.10 o 
   4   3  15       11.86       10.86      8.21 o 
   5   3  15      212.89      211.59     19.61 o 
   6   3  15        3.66       -6.30     11.91 o 
   7   3  15        4.44       -4.99     11.75 o 
   8   3  15        0.50       -8.28     12.06 o 
 -12   4  15       24.29       11.00      9.77 o 
 -11   4  15      290.24      320.08     15.45 o 
 -10   4  15       68.72       78.70     11.16 o 
  -9   4  15      133.81      153.53     12.86 o 
  -8   4  15      111.98      108.56     11.56 o 
  -7   4  15      355.84      363.53     17.74 o 
  -6   4  15        3.01        3.83      8.07 o 
  -5   4  15      352.84      320.29     15.73 o 
  -4   4  15       70.21       74.17      9.85 o 
  -3   4  15       67.61       74.46     18.85 o 
  -2   4  15        1.05       -4.31      6.96 o 
  -1   4  15        5.06       -1.34      7.12 o 
   0   4  15       63.15       65.43     21.27 o 
   1   4  15      481.08      475.06     17.85 o 
   2   4  15       56.90       59.67      9.22 o 
   3   4  15      697.06      795.08     24.13 o 
   4   4  15       75.66       89.84     12.61 o 
   5   4  15     1044.41     1040.68     28.68 o 
   6   4  15       16.73       -2.44     10.95 o 
   7   4  15      769.43      817.01     38.22 o 
   8   4  15       48.26       66.75     17.37 o 
 -11   5  15        8.06        8.12      8.21 o 
 -10   5  15        7.93        3.37      9.17 o 
  -9   5  15        2.04      -12.25      8.17 o 
  -8   5  15       25.99       26.58      9.43 o 
  -7   5  15      134.32      130.89     12.36 o 
  -6   5  15      110.34       73.50     10.86 o 
  -5   5  15      393.89      430.73     20.29 o 
  -4   5  15      149.52      141.97     13.17 o 
  -3   5  15     1272.16     1232.62     27.79 o 
  -2   5  15      315.06      252.81     14.90 o 
  -1   5  15      645.18      682.64     20.71 o 
   0   5  15      400.79      352.00     16.23 o 
   1   5  15      780.13      812.69     22.41 o 
   2   5  15      753.23      724.00     22.73 o 
   3   5  15      385.17      439.64     29.63 o 
   4   5  15      135.25      145.68     13.37 o 
   5   5  15      153.00      150.50     13.84 o 
   6   5  15       37.81       33.16     14.77 o 
   7   5  15       29.87       32.69     14.72 o 
 -11   6  15       78.76       86.05     10.80 o 
 -10   6  15      153.79      168.92     20.95 o 
  -9   6  15      226.76      194.23     14.60 o 
  -8   6  15      154.03      152.15     13.41 o 
  -7   6  15      263.50      273.52     41.97 o 
  -6   6  15       77.95       66.72     14.56 o 
  -5   6  15        3.41       -1.65      9.02 o 
  -4   6  15        3.64      -12.66     10.02 o 
  -3   6  15      128.67      110.94     11.47 o 
  -2   6  15        9.18       -8.18      7.88 o 
  -1   6  15        0.70      -10.48      6.99 o 
   0   6  15       33.56       12.40      8.45 o 
   1   6  15       48.71       42.56      9.36 o 
   2   6  15       73.23       58.97      9.72 o 
   3   6  15       74.61       74.16     17.43 o 
   4   6  15      275.82      247.41     16.38 o 
   5   6  15      293.72      256.87     16.92 o 
   6   6  15      160.75      148.71     19.01 o 
   7   6  15      345.72      350.60     27.47 o 
 -11   7  15       14.59       22.42     11.38 o 
 -10   7  15        4.17        0.54     10.43 o 
  -9   7  15        1.66        1.91     10.24 o 
  -8   7  15       88.73       83.69     11.66 o 
  -7   7  15      105.41       97.04     12.60 o 
  -6   7  15      361.80      368.10     18.13 o 
  -5   7  15      309.41      260.89     15.76 o 
  -4   7  15      368.68      339.02     16.90 o 
  -3   7  15      319.59      339.57     17.37 o 
  -2   7  15      807.80      773.19     22.99 o 
  -1   7  15       51.97       19.07     12.09 o 
   0   7  15      656.54      621.94     20.64 o 
   1   7  15      312.38      261.57     15.62 o 
   2   7  15      135.51      134.52     11.80 o 
   3   7  15      129.32      130.48     19.90 o 
   4   7  15      368.87      375.88     19.14 o 
   5   7  15      165.69      184.76     23.16 o 
   6   7  15        2.93       -5.69     10.36 o 
   7   7  15       19.49       17.03     15.86 o 
 -10   8  15      114.70      142.41     14.30 o 
  -9   8  15       25.81       14.59     10.54 o 
  -8   8  15      164.30      198.21     28.22 o 
  -7   8  15      106.37      109.46     12.31 o 
  -6   8  15      180.02      192.13     14.33 o 
  -5   8  15       70.74       67.85     10.75 o 
  -4   8  15        8.88        8.01      9.21 o 
  -3   8  15        5.29       11.51      9.63 o 
  -2   8  15       43.37       29.93      9.45 o 
  -1   8  15       20.53        4.87      8.82 o 
   0   8  15      210.11      183.23     13.30 o 
   1   8  15      102.87      105.87     11.53 o 
   2   8  15      265.83      308.17     17.63 o 
   3   8  15       26.79       19.58     16.16 o 
   4   8  15      188.05      217.89     24.17 o 
   5   8  15      111.50       90.53     15.36 o 
   6   8  15      209.18      213.22     17.36 o 
 -10   9  15        1.98        1.68     14.60 o 
  -9   9  15        2.70        5.79     10.26 o 
  -8   9  15        9.22        7.21     11.12 o 
  -7   9  15       15.31       21.79     11.06 o 
  -6   9  15      111.07       98.34     12.05 o 
  -5   9  15       14.40       11.45     10.24 o 
  -4   9  15      583.45      579.41     21.99 o 
  -3   9  15      143.52      113.76     12.34 o 
  -2   9  15      994.86      977.91     26.53 o 
  -1   9  15       57.22       39.65     10.39 o 
   0   9  15      437.55      466.09     19.50 o 
   1   9  15       80.46       90.95     22.19 o 
   2   9  15      152.11      201.09     30.08 o 
   3   9  15       14.04        6.86     16.53 o 
   4   9  15       76.47       80.88     20.05 o 
   5   9  15       23.49       35.95     20.19 o 
   6   9  15        0.11       22.20     11.85 o 
  -9  10  15        2.89       -3.80     10.08 o 
  -8  10  15      171.50      182.61     27.58 o 
  -7  10  15        5.95       23.85     10.86 o 
  -6  10  15      107.87      127.99     13.79 o 
  -5  10  15        0.22       -2.66      9.83 o 
  -4  10  15       16.00       24.27     18.82 o 
  -3  10  15       27.35       33.89     10.46 o 
  -2  10  15       13.47       -2.90      9.04 o 
  -1  10  15       10.33       -2.03      8.43 o 
   0  10  15       73.82       72.42     11.28 o 
   1  10  15       26.88       22.79     10.09 o 
   2  10  15      321.80      323.85     28.83 o 
   3  10  15       44.71       44.67     19.11 o 
   4  10  15      285.28      275.11     27.63 o 
   5  10  15        1.69        0.36     17.78 o 
  -8  11  15       10.47       28.99     12.83 o 
  -7  11  15       14.51       29.92     12.07 o 
  -6  11  15      208.68      209.10     16.13 o 
  -5  11  15       24.78       24.76     12.81 o 
  -4  11  15      393.80      404.06     30.89 o 
  -3  11  15       83.95       79.18     12.57 o 
  -2  11  15      427.95      470.03     21.41 o 
  -1  11  15        4.64        0.01     11.43 o 
   0  11  15      413.66      430.22     20.22 o 
   1  11  15       32.56       30.81     10.37 o 
   2  11  15      200.87      253.31     26.02 o 
   3  11  15       11.43        7.20     18.36 o 
   4  11  15      101.44      140.36     23.35 o 
  -7  12  15        6.86        7.54     16.93 o 
  -6  12  15       87.01      111.43     14.29 o 
  -5  12  15        1.24        6.69     14.49 o 
  -4  12  15        5.52        6.32     10.41 o 
  -3  12  15        0.45       -8.66     10.32 o 
  -2  12  15        3.34      -11.84      9.52 o 
  -1  12  15        8.56        6.98      9.26 o 
   0  12  15       10.33        6.25      9.97 o 
   1  12  15        0.05      -14.51      9.67 o 
   2  12  15      233.66      232.96     27.30 o 
   3  12  15       62.73       38.90     20.17 o 
  -5  13  15        0.55       -9.43     10.54 o 
  -4  13  15      136.73      128.69     14.03 o 
  -3  13  15        4.82        3.79     10.29 o 
  -2  13  15      255.20      256.44     17.21 o 
  -1  13  15        2.60       -6.15     10.31 o 
   0  13  15      298.50      349.82     23.89 o 
   1  13  15        0.02       -2.99     15.86 o 
  -4   0  16     3561.25     3410.80     73.47 o 
  -2   0  16     2452.77     2502.04     59.29 o 
   0   0  16     4621.50     4472.46     93.59 o 
   2   0  16     1061.51     1055.74     38.78 o 
   4   0  16      504.26      591.14     28.31 o 
   6   0  16        2.47       -0.54     11.96 o 
 -10   1  16      344.05      386.08     19.16 o 
  -9   1  16        1.32       -4.70      9.00 o 
  -8   1  16      460.49      469.12     26.43 o 
  -7   1  16       20.78       22.62      8.73 o 
  -6   1  16      206.48      183.78     12.47 o 
  -5   1  16      231.72      219.36     14.42 o 
  -4   1  16      920.87      854.08     19.74 o 
  -3   1  16        0.71       -4.79      6.57 o 
  -2   1  16       25.28       51.71      9.61 o 
  -1   1  16       11.24       16.00      8.81 o 
   0   1  16      151.40      214.28     14.42 o 
   1   1  16       15.69       20.50     16.89 o 
   2   1  16     2513.59     2436.93     63.80 o 
   3   1  16       13.40       18.91     12.30 o 
   4   1  16     2438.25     2473.48     60.94 o 
   5   1  16        5.78       17.36     11.71 o 
   6   1  16     1195.59     1196.73     42.67 o 
   7   1  16       25.52       43.77     15.18 o 
 -12   2  16        0.86       -9.55     11.76 o 
 -11   2  16        3.34       14.14     10.26 o 
 -10   2  16       36.81       37.11     10.38 o 
  -9   2  16        3.42       30.36     13.94 o 
  -8   2  16      150.37      127.24     20.58 o 
  -7   2  16       42.47       37.84      9.37 o 
  -6   2  16     1084.86     1095.63     26.55 o 
  -5   2  16       20.08       23.51     16.47 o 
  -4   2  16     1979.76     1966.98     36.37 o 
  -3   2  16       17.68        8.81      9.30 o 
  -2   2  16     1940.42     1914.97     28.60 o 
  -1   2  16       13.29        7.06      6.50 o 
   0   2  16     1507.63     1523.66     47.38 o 
   1   2  16       46.05       32.68     14.90 o 
   2   2  16      217.13      253.49     24.83 o 
   3   2  16       24.18       17.47      9.13 o 
   4   2  16      158.26      142.35     17.10 o 
   5   2  16        6.90        0.50     11.28 o 
   6   2  16       23.30       26.66     14.55 o 
   7   2  16        1.28      -16.07     12.24 o 
 -11   3  16        2.87       14.29     10.41 o 
 -10   3  16      219.58      242.67     15.77 o 
  -9   3  16       78.23       92.73     11.43 o 
  -8   3  16      446.93      460.68     19.50 o 
  -7   3  16       13.69       22.94     13.09 o 
  -6   3  16       89.22       92.87     10.94 o 
  -5   3  16      202.09      193.32     14.74 o 
  -4   3  16      162.87      134.01     11.58 o 
  -3   3  16       10.27        2.33      8.33 o 
  -2   3  16      201.17      224.61     14.30 o 
  -1   3  16       17.51        5.27      6.29 o 
   0   3  16      242.67      246.13     14.54 o 
   1   3  16       50.91       48.68      9.16 o 
   2   3  16      685.88      703.13     33.99 o 
   3   3  16       13.90       13.39     19.24 o 
   4   3  16     1115.16     1139.34     29.20 o 
   5   3  16       17.29       10.52     11.87 o 
   6   3  16      434.63      403.53     28.12 o 
   7   3  16        4.07       -0.37     13.49 o 
 -11   4  16       10.82       26.00     10.76 o 
 -10   4  16       72.46       81.89     12.25 o 
  -9   4  16       48.90       66.17     10.95 o 
  -8   4  16       99.18      110.88     11.97 o 
  -7   4  16      208.27      177.84     30.68 o 
  -6   4  16      438.70      431.05     18.02 o 
  -5   4  16       29.12       32.76      9.46 o 
  -4   4  16     1038.63      991.55     50.97 o 
  -3   4  16       66.69       41.95      9.88 o 
  -2   4  16      744.56      799.13     22.44 o 
  -1   4  16       74.85       73.90      9.67 o 
   0   4  16      936.87      962.65     24.57 o 
   1   4  16       46.04       40.77      9.08 o 
   2   4  16      410.28      395.97     17.10 o 
   3   4  16        6.26      -16.10     12.76 o 
   4   4  16      167.81      200.69     15.73 o 
   5   4  16        0.09      -14.75     11.11 o 
   6   4  16       23.07       29.78     15.30 o 
   7   4  16       15.51       20.49     14.93 o 
 -11   5  16       32.57       49.42     21.31 o 
 -10   5  16      124.19      142.85     14.02 o 
  -9   5  16       15.18       30.00     14.28 o 
  -8   5  16      301.30      302.65     17.02 o 
  -7   5  16        4.44       -0.25     13.99 o 
  -6   5  16       12.65        2.27      8.32 o 
  -5   5  16        7.48       -6.04      7.98 o 
  -4   5  16       30.32       16.26     11.25 o 
  -3   5  16       30.81       22.04      8.83 o 
  -2   5  16       12.34        5.97      8.39 o 
  -1   5  16       74.35       92.34     10.38 o 
   0   5  16       28.46       26.34      9.01 o 
   1   5  16      125.75      108.86     10.98 o 
   2   5  16      381.20      379.37     17.14 o 
   3   5  16      238.41      208.18     22.44 o 
   4   5  16      542.33      563.42     22.29 o 
   5   5  16       39.58       14.25     13.15 o 
   6   5  16      651.65      675.63     35.35 o 
 -11   6  16       24.97       32.02      9.96 o 
 -10   6  16        3.17       10.90     10.40 o 
  -9   6  16       97.85      109.42     12.93 o 
  -8   6  16      118.87      106.07     16.61 o 
  -7   6  16      237.62      243.50     16.39 o 
  -6   6  16      239.82      249.56     16.35 o 
  -5   6  16      270.45      238.46     15.25 o 
  -4   6  16      221.94      226.70     14.57 o 
  -3   6  16      199.24      189.64     13.08 o 
  -2   6  16      370.11      338.24     16.72 o 
  -1   6  16      206.70      191.39     13.06 o 
   0   6  16      145.56      144.60     12.30 o 
   1   6  16      123.27      107.43     11.09 o 
   2   6  16       68.82       68.72     19.90 o 
   3   6  16        0.20       15.15     15.07 o 
   4   6  16       69.99       56.31     19.47 o 
   5   6  16        0.11        0.70      9.94 o 
   6   6  16        4.10        7.59     13.46 o 
 -10   7  16       67.84       79.54     13.27 o 
  -9   7  16      106.22      108.66     12.85 o 
  -8   7  16      126.99      128.79     13.02 o 
  -7   7  16       46.53       56.83     11.35 o 
  -6   7  16        3.96        3.53      9.51 o 
  -5   7  16       38.26       31.98      9.93 o 
  -4   7  16        7.51       -1.97      9.45 o 
  -3   7  16        4.27      -15.58     11.63 o 
  -2   7  16       25.95       19.56      9.26 o 
  -1   7  16      285.98      266.79     16.54 o 
   0   7  16       29.36       24.56      9.21 o 
   1   7  16      258.09      243.32     15.65 o 
   2   7  16      145.30      131.02     12.10 o 
   3   7  16      363.15      363.30     28.59 o 
   4   7  16      119.71      104.66     20.37 o 
   5   7  16      287.49      299.58     20.35 o 
   6   7  16       79.71       73.24     14.06 o 
 -10   8  16        9.54       18.73     10.68 o 
  -9   8  16       21.46       23.01     11.94 o 
  -8   8  16       15.81       42.24     11.56 o 
  -7   8  16      289.32      279.94     37.66 o 
  -6   8  16       62.47       81.04     12.14 o 
  -5   8  16      556.01      567.40     22.01 o 
  -4   8  16      236.79      237.44     15.66 o 
  -3   8  16      575.16      536.43     24.91 o 
  -2   8  16      133.50      140.33     12.93 o 
  -1   8  16      661.01      621.83     22.00 o 
   0   8  16       51.55       54.99     10.56 o 
   1   8  16      293.86      314.27     20.07 o 
   2   8  16       20.03        3.61      9.21 o 
   3   8  16      164.22      188.18     24.53 o 
   4   8  16        2.52      -21.87     16.42 o 
   5   8  16        4.52       11.67     17.22 o 
  -9   9  16      116.26      139.01     15.39 o 
  -8   9  16       25.58       31.14     11.25 o 
  -7   9  16      274.84      335.63     20.17 o 
  -6   9  16        7.64       18.24     10.68 o 
  -5   9  16      129.40      120.65     13.16 o 
  -4   9  16        0.02        4.51      9.92 o 
  -3   9  16        1.47       -8.64      9.33 o 
  -2   9  16        7.28       -0.11      9.77 o 
  -1   9  16      108.45      102.13     12.32 o 
   0   9  16       43.26       28.24     10.11 o 
   1   9  16      150.79      144.70     13.13 o 
   2   9  16       47.61      -14.95     16.05 o 
   3   9  16      340.73      394.99     33.01 o 
   4   9  16       59.49       46.49     19.70 o 
  -8  10  16       25.73        3.40     15.51 o 
  -7  10  16      166.03      176.40     27.27 o 
  -6  10  16       35.96       36.81     11.52 o 
  -5  10  16      175.11      173.78     14.73 o 
  -4  10  16       52.79       61.08     12.55 o 
  -3  10  16      349.67      392.23     19.54 o 
  -2  10  16       59.81       47.29     11.53 o 
  -1  10  16      277.60      299.30     18.36 o 
   0  10  16       22.31       15.52     10.37 o 
   1  10  16      382.53      457.28     20.65 o 
   2  10  16        2.65       14.00     18.15 o 
   3  10  16      166.96      164.23     24.42 o 
   4  10  16        7.11       24.02     20.80 o 
  -7  11  16      106.43      118.68     14.27 o 
  -6  11  16        2.03        8.98     11.33 o 
  -5  11  16       27.29       46.86     11.78 o 
  -4  11  16       31.31       17.84     10.70 o 
  -3  11  16        4.58       -6.86     10.32 o 
  -2  11  16       42.71       40.17     14.10 o 
  -1  11  16       11.46        5.45     10.39 o 
   0  11  16        8.67       11.28     13.14 o 
   1  11  16      180.88      219.59     16.01 o 
   2  11  16       83.78       53.05     19.96 o 
   3  11  16       78.60       71.40     21.33 o 
  -6  12  16        1.19       -7.83     10.17 o 
  -5  12  16       93.22       86.49     13.45 o 
  -4  12  16       36.92       29.76     16.67 o 
  -3  12  16      131.04      140.01     15.20 o 
  -2  12  16       18.01       16.87     11.24 o 
  -1  12  16      281.64      301.28     20.37 o 
   0  12  16       11.25       11.95     10.28 o 
   1  12  16      154.94      187.70     15.52 o 
  -3  13  16        6.31       19.28     11.25 o 
  -2  13  16        2.47       -3.02     14.95 o 
  -3   0  17      175.64      173.39     17.27 o 
  -1   0  17      280.62      395.29     25.71 o 
   1   0  17     1155.48     1188.50     40.78 o 
  -9   1  17       89.27       84.83     17.14 o 
  -8   1  17        4.58        0.38     11.55 o 
  -7   1  17      343.86      333.74     25.15 o 
  -6   1  17       59.30       78.30     14.59 o 
  -5   1  17      705.20      753.55     22.50 o 
  -4   1  17      114.98       98.14     10.86 o 
  -3   1  17     1316.56     1203.59     39.09 o 
  -2   1  17       19.90        9.88     13.25 o 
  -1   1  17     2383.45     2208.44     40.17 o 
   0   1  17       60.09       61.25     21.95 o 
   1   1  17     1125.40     1128.91     28.78 o 
   2   1  17       12.67       32.91     14.38 o 
   4   1  17       75.05       87.18     15.07 o 
   5   1  17        1.77       12.70     12.62 o 
   6   1  17        5.39       -0.84     12.40 o 
 -11   2  17      127.15      136.30     19.60 o 
 -10   2  17        9.77       11.26     14.07 o 
  -9   2  17      281.26      312.04     25.54 o 
  -8   2  17       29.61        2.76     13.12 o 
  -7   2  17      230.18      254.64     15.77 o 
  -6   2  17       55.52       69.67     10.76 o 
  -5   2  17      117.44      142.40     12.01 o 
  -4   2  17       17.84       24.04      8.90 o 
  -3   2  17      222.09      193.62     13.15 o 
  -2   2  17       20.88       22.94      8.91 o 
  -1   2  17      308.84      362.03     16.99 o 
   0   2  17      139.02      129.59     16.33 o 
   1   2  17     1218.10     1197.91     42.81 o 
   2   2  17      212.72      180.10     21.23 o 
   3   2  17      954.90     1049.29     41.39 o 
   4   2  17       45.45       39.72     13.59 o 
   5   2  17      762.89      726.94     33.74 o 
   6   2  17        0.16       -8.54     12.10 o 
 -11   3  17       19.62       10.39     10.79 o 
 -10   3  17        0.04        5.38     10.30 o 
  -9   3  17      104.94      101.13     18.00 o 
  -8   3  17       50.18       48.44     10.57 o 
  -7   3  17      493.58      472.62     38.69 o 
  -6   3  17      114.10      115.80     11.71 o 
  -5   3  17      298.59      323.25     16.73 o 
  -4   3  17      147.74      148.74     12.15 o 
  -3   3  17      782.52      776.01     22.60 o 
  -2   3  17       15.59       14.82      9.01 o 
  -1   3  17      402.55      381.07     16.58 o 
   0   3  17        0.33       -0.88      8.28 o 
   1   3  17      654.63      713.12     33.93 o 
   2   3  17      123.64      139.17     20.19 o 
   3   3  17       98.49      101.19     18.44 o 
   4   3  17       13.79        3.35      9.53 o 
   5   3  17        1.10      -12.28     12.58 o 
   6   3  17        7.43        7.63     13.81 o 
 -11   4  17       43.39       52.17     12.98 o 
 -10   4  17       52.68       58.81     16.58 o 
  -9   4  17       62.52       74.30     13.88 o 
  -8   4  17        0.55        9.36      8.96 o 
  -7   4  17       15.26       13.11      9.93 o 
  -6   4  17        0.06       -6.11      8.67 o 
  -5   4  17       24.22       16.30      9.03 o 
  -4   4  17       37.39       55.54     10.33 o 
  -3   4  17      199.42      187.61     13.30 o 
  -2   4  17      150.85      156.42     14.65 o 
  -1   4  17      146.74      171.59     12.25 o 
   0   4  17      249.08      259.45     15.48 o 
   1   4  17      412.44      462.51     19.00 o 
   2   4  17       76.35       55.95     16.58 o 
   3   4  17      426.85      383.21     30.00 o 
   4   4  17       39.67       28.82     10.57 o 
   5   4  17      380.18      393.20     27.99 o 
   6   4  17        9.54       19.90     14.66 o 
 -10   5  17       48.90       63.02     12.40 o 
  -9   5  17       82.33       98.34     12.66 o 
  -8   5  17       23.56       23.05     10.71 o 
  -7   5  17      397.00      427.61     19.30 o 
  -6   5  17       67.44       65.88     11.18 o 
  -5   5  17      109.44      131.22     20.76 o 
  -4   5  17      205.99      209.16     30.01 o 
  -3   5  17      217.79      209.94     13.89 o 
  -2   5  17       95.00       84.41     11.12 o 
  -1   5  17      142.34      150.70     12.54 o 
   0   5  17      155.58      140.16     12.51 o 
   1   5  17       83.91       85.88     11.23 o 
   2   5  17        5.11       -3.07      8.68 o 
   3   5  17       34.60       26.03     16.29 o 
   4   5  17        7.21        3.47     16.72 o 
   5   5  17       15.77       -0.17     26.19 o 
   6   5  17       29.86       24.93     15.55 o 
 -10   6  17       47.66       56.73     14.43 o 
  -9   6  17      110.39      139.21     13.44 o 
  -8   6  17        8.60       14.09     15.33 o 
  -7   6  17       18.69       29.17     10.51 o 
  -6   6  17        1.20       -1.04     10.06 o 
  -5   6  17        0.76        1.07      8.64 o 
  -4   6  17       10.51        4.18      8.79 o 
  -3   6  17       88.30       62.82     10.99 o 
  -2   6  17      169.89      168.33     13.73 o 
  -1   6  17      271.65      260.71     16.57 o 
   0   6  17      241.82      231.40     15.16 o 
   1   6  17      451.21      428.71     29.97 o 
   2   6  17      446.70      443.47     24.38 o 
   3   6  17      288.55      302.04     29.40 o 
   4   6  17      335.80      347.94     30.50 o 
   5   6  17      253.83      255.71     18.21 o 
  -9   7  17       73.01       84.20     12.87 o 
  -8   7  17      155.54      162.71     15.15 o 
  -7   7  17      271.96      275.88     53.87 o 
  -6   7  17      166.87      171.74     14.70 o 
  -5   7  17      139.67      105.53     12.19 o 
  -4   7  17      398.85      383.08     19.80 o 
  -3   7  17      281.04      236.50     15.58 o 
  -2   7  17      381.12      348.98     17.71 o 
  -1   7  17      137.72      137.16     25.83 o 
   0   7  17      104.48      102.70     12.60 o 
   1   7  17      152.94      168.14     13.74 o 
   2   7  17       64.52       54.71     18.72 o 
   3   7  17        0.64        1.44     16.40 o 
   4   7  17        2.62        7.42     17.75 o 
   5   7  17       67.23       27.29     19.55 o 
  -9   8  17       20.02       49.66     19.68 o 
  -8   8  17      130.60      160.97     15.11 o 
  -7   8  17       20.26       33.78     11.91 o 
  -6   8  17        1.48       13.91     10.79 o 
  -5   8  17        7.17        7.91     10.58 o 
  -4   8  17       22.41       13.18     10.36 o 
  -3   8  17       56.28       43.46     11.00 o 
  -2   8  17      128.22      135.92     18.00 o 
  -1   8  17       64.98       76.71     11.77 o 
   0   8  17      245.15      254.88     16.91 o 
   1   8  17      185.24      176.19     14.23 o 
   2   8  17      469.73      462.09     32.71 o 
   3   8  17      144.80       91.57     21.35 o 
   4   8  17      314.06      316.41     30.17 o 
  -8   9  17       87.21       89.43     13.43 o 
  -7   9  17       66.68       94.71     19.50 o 
  -6   9  17      262.81      252.23     17.14 o 
  -5   9  17       12.14       -0.07     11.25 o 
  -4   9  17      449.44      460.87     39.90 o 
  -3   9  17       75.36       53.49     12.39 o 
  -2   9  17      284.82      327.87     19.18 o 
  -1   9  17       12.82       10.43     10.30 o 
   0   9  17      321.00      320.37     17.92 o 
   1   9  17       15.01       13.97     10.60 o 
   2   9  17      139.72      192.36     24.99 o 
   3   9  17        8.51       -8.37     17.12 o 
  -7  10  17        1.26       -5.06     10.57 o 
  -6  10  17       14.73      -10.72     19.34 o 
  -5  10  17       12.10       15.91     11.75 o 
  -4  10  17        6.77       -4.76      9.86 o 
  -3  10  17       16.98       11.91     10.92 o 
  -2  10  17        1.33        7.53     10.28 o 
  -1  10  17      115.46      182.69     15.06 o 
   0  10  17      109.84       96.82     13.22 o 
   1  10  17       61.03       54.21     12.16 o 
   2  10  17      293.32      322.69     32.48 o 
  -6  11  17       80.00       66.27     13.10 o 
  -5  11  17       66.19       44.70     12.54 o 
  -4  11  17      152.41      182.38     15.79 o 
  -3  11  17       14.26       10.16     11.31 o 
  -2  11  17      197.07      238.50     26.99 o 
  -1  11  17        6.57       -8.13     11.15 o 
   0  11  17      163.91      209.55     15.97 o 
   1  11  17        0.09      -18.55     16.84 o 
  -3  12  17        7.49       -5.49     11.21 o 
  -2  12  17        0.08        9.04     11.70 o 
  -2   0  18      829.61      838.57     33.65 o 
   0   0  18      648.66      667.14     31.80 o 
  -4   1  18        6.68       15.37     13.06 o 
  -3   1  18       41.56       33.26     13.40 o 
  -2   1  18      218.12      204.27     19.13 o 
  -1   1  18        1.25        3.49     14.48 o 
   0   1  18      831.57      864.47     24.83 o 
   1   1  18       14.41        9.28     14.51 o 
   2   1  18      631.86      636.39     33.62 o 
 -10   2  18       35.43       39.87     16.71 o 
  -9   2  18        5.44       -2.00     12.82 o 
  -8   2  18      272.06      300.26     25.76 o 
  -7   2  18       73.04       84.50     15.82 o 
  -6   2  18      552.86      612.41     21.32 o 
  -5   2  18      140.66      124.87     12.39 o 
  -4   2  18      808.47      826.56     23.83 o 
  -3   2  18       24.57       11.62      8.65 o 
  -2   2  18      255.41      241.41     22.48 o 
  -1   2  18       48.94       35.51     15.38 o 
   0   2  18      442.22      410.10     27.75 o 
   1   2  18       15.87       28.51     14.68 o 
   2   2  18       22.97       20.36     14.77 o 
   3   2  18       65.25       59.60     17.63 o 
   4   2  18       14.87       33.44     14.56 o 
   5   2  18        0.04      -15.28     11.58 o 
 -10   3  18       89.55       63.77     17.58 o 
  -9   3  18       62.26       40.97     14.86 o 
  -8   3  18       27.46       27.48     15.14 o 
  -7   3  18        0.23       11.04      9.37 o 
  -6   3  18        0.00        9.93      9.64 o 
  -5   3  18       51.94       59.13     10.49 o 
  -4   3  18       54.65       41.73     10.50 o 
  -3   3  18       63.57       63.75     10.20 o 
  -2   3  18      165.17      165.75     12.86 o 
  -1   3  18      463.56      438.84     19.18 o 
   0   3  18      239.25      272.79     25.90 o 
   1   3  18      124.61      118.48     18.61 o 
   2   3  18      386.58      367.73     27.79 o 
   3   3  18       75.97       66.30     19.07 o 
   5   3  18       51.59       45.36     15.54 o 
 -10   4  18       32.39       57.35     16.17 o 
  -9   4  18       41.46       74.16     16.50 o 
  -8   4  18      169.61      205.30     15.25 o 
  -7   4  18       85.83       82.19     11.84 o 
  -6   4  18      176.25      212.86     14.81 o 
  -5   4  18      421.85      411.72     18.89 o 
  -4   4  18      553.17      567.00     22.12 o 
  -3   4  18      178.22      170.16     13.02 o 
  -2   4  18      163.77      174.35     23.20 o 
  -1   4  18       98.44       99.43     12.01 o 
   0   4  18      283.95      301.51     16.43 o 
   1   4  18       18.97        2.76     15.63 o 
   2   4  18        3.30       13.58     15.61 o 
   3   4  18       40.53       35.20     17.17 o 
   4   4  18       35.80       25.49     18.24 o 
   5   4  18       49.79       41.54     14.54 o 
  -9   5  18        2.59       13.82     10.55 o 
  -8   5  18       10.12       11.14     10.93 o 
  -7   5  18        6.36        6.07     10.54 o 
  -6   5  18       13.22        3.39     12.25 o 
  -5   5  18        5.37       11.10     14.68 o 
  -4   5  18       22.92       12.69     20.02 o 
  -3   5  18       84.32       82.41     11.69 o 
  -2   5  18      166.91      146.79     13.08 o 
  -1   5  18      207.42      219.29     14.74 o 
   0   5  18      340.20      369.12     18.76 o 
   1   5  18      244.05      231.19     15.17 o 
   2   5  18      429.25      442.76     30.87 o 
   3   5  18      332.75      366.68     31.75 o 
   4   5  18      369.86      368.11     33.00 o 
  -9   6  18       45.37       50.21     12.12 o 
  -8   6  18      241.32      259.13     18.15 o 
  -7   6  18       87.30       98.39     13.45 o 
  -6   6  18      101.13      121.85     13.32 o 
  -5   6  18      373.05      351.72     18.56 o 
  -4   6  18      344.25      376.56     31.12 o 
  -3   6  18      100.54       90.69     12.50 o 
  -2   6  18      145.52      141.18     13.73 o 
  -1   6  18      104.08      111.85     12.63 o 
   0   6  18       60.04       57.31     11.45 o 
   1   6  18       31.81       40.79     10.83 o 
   2   6  18        0.42        7.07     16.62 o 
   3   6  18        6.40      -12.87     16.57 o 
   4   6  18       85.79       53.20     20.17 o 
  -8   7  18        1.69        5.33     11.25 o 
  -7   7  18        6.26       16.07     20.19 o 
  -6   7  18       13.87       -2.82     10.26 o 
  -5   7  18        0.01       10.17     10.25 o 
  -4   7  18       73.91       69.59     11.74 o 
  -3   7  18      145.73      141.94     16.26 o 
  -2   7  18      150.50      141.86     13.87 o 
  -1   7  18      185.12      209.79     15.27 o 
   0   7  18      358.69      340.66     22.60 o 
   1   7  18      325.16      357.48     19.19 o 
   2   7  18      371.64      334.12     29.80 o 
   3   7  18      334.42      325.55     32.06 o 
  -8   8  18       80.98      115.16     14.96 o 
  -7   8  18      169.55      182.59     16.40 o 
  -6   8  18       89.70       98.62     13.62 o 
  -5   8  18      288.35      299.69     26.99 o 
  -4   8  18      221.17      229.53     16.47 o 
  -3   8  18      240.93      273.83     18.02 o 
  -2   8  18       81.66       94.60     13.33 o 
  -1   8  18      289.98      309.61     18.89 o 
   0   8  18       52.24       53.82     11.75 o 
   1   8  18       49.91       58.92     13.16 o 
   2   8  18        0.66        0.56     18.06 o 
   3   8  18        0.67       -7.68     17.34 o 
  -7   9  18        3.83       -2.00     11.24 o 
  -6   9  18        0.06        5.87     11.19 o 
  -5   9  18        1.04       -3.14     10.66 o 
  -4   9  18        1.91       -0.61     10.14 o 
  -3   9  18        2.22        8.96     10.87 o 
  -2   9  18      132.89      144.54     13.90 o 
  -1   9  18       89.51       78.59     12.84 o 
   0   9  18       82.37       88.49     12.81 o 
   1   9  18      224.70      242.33     16.55 o 
   2   9  18      202.93      220.26     26.84 o 
  -5  10  18       76.57       78.62     12.93 o 
  -4  10  18       48.86       49.75     12.58 o 
  -3  10  18      175.99      181.42     16.12 o 
  -2  10  18       47.90       53.83     11.84 o 
  -1  10  18      278.10      307.10     19.32 o 
   0  10  18        0.23        3.20     15.34 o 
  -1   0  19      170.22      168.44     18.50 o 
   1   0  19      364.51      355.47     26.91 o 
  -3   1  19      272.32      258.56     22.28 o 
  -2   1  19        2.85        3.90     12.60 o 
  -1   1  19      122.45      118.05     17.86 o 
   0   1  19       23.53       34.19     10.19 o 
   1   1  19        1.20      -15.05     14.03 o 
   2   1  19        0.06       10.74     15.80 o 
  -9   2  19       93.02      101.28     18.07 o 
  -8   2  19        3.93        2.84     13.76 o 
  -7   2  19        6.28       -1.57     14.43 o 
  -6   2  19        0.41      -19.54     13.02 o 
  -5   2  19       78.90       66.20     15.36 o 
  -4   2  19       19.15        2.44     13.98 o 
  -3   2  19      269.65      295.52     24.08 o 
  -2   2  19       95.35       92.11     16.95 o 
  -1   2  19      370.22      411.75     28.34 o 
   0   2  19      169.96      146.12     19.00 o 
   1   2  19      401.21      362.20     26.99 o 
   2   2  19       41.38       42.52     16.31 o 
  -9   3  19      201.16      198.94     21.55 o 
  -8   3  19      125.63      121.35     18.59 o 
  -7   3  19      255.22      216.23     22.50 o 
  -6   3  19      115.34      109.88     12.97 o 
  -5   3  19      525.83      508.36     20.57 o 
  -4   3  19       45.73       35.11     10.96 o 
  -3   3  19      155.98      132.87     13.19 o 
  -2   3  19       66.09       74.11     13.60 o 
  -1   3  19      140.78      145.89     19.09 o 
   0   3  19        4.41        4.22     15.36 o 
   1   3  19        3.29       -7.94     15.60 o 
   2   3  19        0.09        3.79     16.57 o 
   3   3  19       39.43       28.51     17.18 o 
  -9   4  19       19.15       15.51     16.63 o 
  -8   4  19       14.89        5.01     15.69 o 
  -7   4  19        0.39       -2.65      9.87 o 
  -6   4  19        0.35        2.92      9.72 o 
  -5   4  19       20.98       29.78     10.83 o 
  -4   4  19       77.43       79.37     12.11 o 
  -3   4  19      186.43      193.33     14.42 o 
  -2   4  19      343.99      344.88     18.34 o 
  -1   4  19      231.34      206.76     15.35 o 
   0   4  19      189.56      189.05     14.63 o 
   1   4  19      599.07      536.33     32.39 o 
   2   4  19      243.36      235.18     24.65 o 
   3   4  19      404.36      378.59     31.28 o 
  -8   5  19       71.37       86.43     13.44 o 
  -7   5  19      106.60      113.97     13.94 o 
  -6   5  19      218.31      232.21     37.54 o 
  -5   5  19      194.61      174.80     14.56 o 
  -4   5  19       80.34       75.53     11.86 o 
  -3   5  19      233.97      243.53     16.53 o 
  -2   5  19      123.43      106.30     14.14 o 
  -1   5  19      116.15      119.54     13.15 o 
   0   5  19       36.35       25.57     11.23 o 
   1   5  19        0.05       -5.81     10.17 o 
   2   5  19        6.21       14.33     18.71 o 
   3   5  19       33.45       37.79     19.04 o 
  -8   6  19       13.19       13.67     11.65 o 
  -7   6  19       10.22       -1.35     11.08 o 
  -6   6  19        7.53       -5.33     12.42 o 
  -5   6  19        5.44        5.18     10.56 o 
  -4   6  19       99.35      123.00     14.20 o 
  -3   6  19      157.81      162.73     15.09 o 
  -2   6  19       59.79       55.90     11.69 o 
  -1   6  19      231.68      226.53     15.97 o 
   0   6  19      316.76      326.95     19.09 o 
   1   6  19      388.34      371.77     20.36 o 
   2   6  19      230.12      239.05     26.15 o 
   3   6  19      361.11      383.65     32.37 o 
  -7   7  19       62.26       56.29     15.54 o 
  -6   7  19       94.87       79.43     13.52 o 
  -5   7  19      186.67      221.33     28.12 o 
  -4   7  19       88.56      111.65     13.72 o 
  -3   7  19      197.27      199.19     15.79 o 
  -2   7  19      165.45      180.38     15.25 o 
  -1   7  19       61.12       68.56     12.46 o 
   0   7  19       38.03       64.66     12.26 o 
   1   7  19        0.20       -3.83     10.34 o 
   2   7  19        3.16       23.11     19.86 o 
  -6   8  19        4.44       13.37     11.86 o 
  -5   8  19       11.33       22.55     11.50 o 
  -4   8  19       17.27       33.24     11.74 o 
  -3   8  19      109.99      114.08     14.31 o 
  -2   8  19       90.16       79.81     12.47 o 
  -1   8  19       67.35       81.06     13.00 o 
   0   8  19      214.09      208.28     16.43 o 
   1   8  19      296.05      322.38     32.06 o 
  -5   9  19       75.33       72.79     13.67 o 
  -4   9  19       87.78      122.25     14.50 o 
  -3   9  19       85.71      100.69     24.06 o 
  -2   9  19      142.30      166.02     15.39 o 
  -1   9  19        7.65       -0.42     10.79 o 
   0   0  20       72.49       61.36     16.61 o 
  -2   1  20      368.71      385.24     26.64 o 
  -1   1  20        1.96      -12.05     13.73 o 
   0   1  20      387.01      446.66     29.68 o 
   1   1  20       45.86       18.05     16.30 o 
  -3   2  20       32.69       30.65     14.57 o 
  -2   2  20       15.14       17.23     14.91 o 
  -1   2  20       11.36       -3.47     13.39 o 
   0   2  20        6.54       11.61     14.56 o 
   1   2  20       12.03      -12.21     15.22 o 
   2   2  20       66.82       74.56     18.31 o 
  -8   3  20       11.64       -0.63     16.29 o 
  -7   3  20       20.49       25.16     14.83 o 
  -6   3  20       73.79       53.38     17.59 o 
  -5   3  20       20.87       12.63     14.18 o 
  -4   3  20      265.96      262.38     19.64 o 
  -3   3  20       40.20       41.15     11.46 o 
  -2   3  20      368.50      413.88     29.15 o 
  -1   3  20       87.11       86.19     19.54 o 
   0   3  20      496.92      441.94     29.67 o 
   1   3  20       43.27       39.81     16.48 o 
   2   3  20      242.28      241.60     26.07 o 
  -7   4  20       74.29       78.27     18.45 o 
  -6   4  20      222.02      207.92     15.63 o 
  -5   4  20      148.81      167.93     22.85 o 
  -4   4  20      159.75      160.67     14.87 o 
  -3   4  20       50.87       28.88     11.36 o 
  -2   4  20       65.38       62.62     12.41 o 
  -1   4  20       11.13       21.07     10.87 o 
   0   4  20        0.44       -1.70     15.55 o 
   1   4  20        2.73        6.26     17.88 o 
   2   4  20       21.14        4.49     18.43 o 
  -7   5  20        8.62       18.76     11.74 o 
  -6   5  20        0.57        2.72     10.54 o 
  -5   5  20       54.82       73.81     12.54 o 
  -4   5  20       82.17       77.98     13.32 o 
  -3   5  20       28.23       23.34     18.36 o 
  -2   5  20      329.52      374.03     20.49 o 
  -1   5  20      256.91      245.93     25.19 o 
   0   5  20      391.30      387.72     21.00 o 
   1   5  20      181.78      185.10     23.87 o 
  -6   6  20      116.44      129.81     14.04 o 
  -5   6  20       85.77      111.86     14.40 o 
  -4   6  20      217.52      221.18     20.84 o 
  -3   6  20       99.31      124.54     14.06 o 
  -2   6  20       47.48       53.57     12.40 o 
  -1   6  20       40.66       46.79     18.09 o 
   0   6  20       25.54       36.55     11.93 o 
   1   6  20        4.88        2.65     17.54 o 
  -5   7  20       24.42       15.41     11.36 o 
  -4   7  20       72.46       51.50     12.59 o 
  -3   7  20       23.37       35.67     11.97 o 
  -2   7  20      160.35      177.90     15.93 o 
  -1   7  20      232.38      245.27     19.95 o 
   0   7  20      344.58      407.40     21.61 o 
   0   1  21       81.02       75.29     17.59 o 
   1   1  21       79.89       92.55     19.69 o 
  -2   2  21        8.41       -2.86     15.34 o 
  -1   2  21      320.98      305.72     27.58 o 
   0   2  21       16.20        4.76     16.35 o 
   1   2  21      211.94      221.22     23.67 o 
  -6   3  21       14.78       31.48     15.44 o 
  -5   3  21       81.93       89.39     18.04 o 
  -3   3  21       31.34       52.77     17.57 o 
  -2   3  21       27.67       34.19     15.94 o 
  -1   3  21        1.63        9.90     16.48 o 
   0   3  21        4.66       -7.41     14.83 o 
  -5   4  21      121.02       97.29     19.85 o 
  -4   4  21       29.37       22.78     11.05 o 
  -3   4  21      346.06      336.60     19.53 o 
  -2   4  21       70.74       59.29     17.79 o 
  -1   4  21      280.78      305.45     29.97 o 
   0   4  21       50.33       51.43     18.11 o 
  -4   5  21       38.44       51.01     12.46 o 
  -3   5  21       52.56       48.37     12.38 o 
  -2   5  21       24.95       31.14     20.14 o 
  -1   5  21       10.33        2.20     10.93 o 
                                                 
